# Supplementary material for: Confrontations of the Pathogenic Fungus Colletotrichum graminicola With a Biocontrol Bacterium or a Ubiquitous Fungus Trigger Synthesis of Secondary Metabolites With Lead Structures of Synthetic Fungicides
Source: Environ Microbiol. 2025 Jul 14;27(7):e70145. doi: 10.1111/1462-2920.70145 (PMC12260340; doi:10.1111/1462-2920.70145)
Supplement: Supplementary file 2 — TABLE S1. DEGs of C. graminicola expressed in confrontation with B. amyloliquefaciens . TABLE S2. DEGs of B. amyloliquefaciens expressed in confrontation with C. graminicola . TABLE S3. DEGs of C. graminicola expressed in confrontation with A. nidulans . TABLE S4. DEGs of A. nidulans expressed in confrontation with C. graminicola . TABLE S5. List of specific and shared DEGs from C. graminicola produced in different confrontations. TABLE S6. Confrontation‐specific and shared DEGs of different gene categories of C. graminicola . TABLE S7. SM cluster genes of C. graminicola , B. amyloliquefaciens and A. nidulans differentially expressed in confrontations. TABLE S8. Features obtained from three zones, that is the colony margin of C. graminicola , the colony margin of B. amyloliquefaciens and the inhibition zone. TABLE S9. Acute toxicity of features belonging to benzenoids, organoheterocyclic features, and phenylpropanoids and polyketides formed in the in C. graminicola – B. amyloliquefaciens confrontation. Features are colour‐coded according to their toxicity classes, as indicated by their LD50 values. TABLE S10. Features obtained from three zones, that is the colony margin of C. graminicola , the colony margin of A. nidulans and the inhibition zone. TABLE S11. Acute toxicity of features belonging to benzenoids, organoheterocyclic features, and phenylpropanoids and polyketides in the C. graminicola – A. nidulans confrontation. Features are colour‐coded according to their toxicity classes, as indicated by their LD50 values. TABLE S12. Profile‐specific feature intensities in the colony margin of C. graminicola , the colony margin of confrontation partners and in the inhibition zone. TABLE S13. PCR primers used in this study. [file EMI-27-e70145-s002.xlsx]

## Sheet: Table S1
DEGs of C. graminicola expressed in confrontation with B. amyloliquefaciens
GeneID	log2(FC)	P-adj	Description
GLRG_10835	5.54999	3.16115e-101	oxalate decarboxylase family bicupin (1576 nt)
GLRG_07697	5.09359	1.75912e-124	oxalate decarboxylase family bicupin (1769 nt)
GLRG_07167	4.57024	2.78009e-17	TfdA family Taurine catabolism dioxygenase TauD (1269 nt)
GLRG_10453	4.36883	2.0177e-54	hypothetical protein (4079 nt)
GLRG_01080	4.33588	4.72713e-61	hypothetical protein (1664 nt)
GLRG_11081	4.27992	2.79194e-19	LysM domain-containing protein (1212 nt)
GLRG_09301	4.04922	6.90997e-81	hypothetical protein (741 nt)
GLRG_03363	3.99517	3.13927e-20	cytochrome b5-like Heme/Steroid binding domain-containing protein (5298 nt)
GLRG_06726	3.88166	1.29742e-52	hypothetical protein (270 nt)
GLRG_07168	3.87145	2.65636e-12	phthalate transporter (2272 nt)
GLRG_00944	3.72397	4.96901e-41	hypothetical protein (1417 nt)
GLRG_04432	3.70556	1.0957e-76	integral membrane protein (1494 nt)
GLRG_10536	3.67868	2.82429e-40	cytochrome P450 monooxygenase (1626 nt)
GLRG_08940	3.64699	1.11647e-15	hypothetical protein (646 nt)
GLRG_08467	3.63811	1.29101e-09	hypothetical protein (664 nt)
GLRG_11931	3.63309	6.90671e-13	hypothetical protein (993 nt)
GLRG_09361	3.57975	1.53774e-08	major facilitator superfamily transporter (1488 nt)
GLRG_11080	3.56779	1.15803e-13	glycosyl hydrolase family 18 (3770 nt)
GLRG_00776	3.53443	3.68965e-09	major facilitator superfamily transporter (1757 nt)
GLRG_10543	3.52883	1.78339e-48	methyltransferase domain-containing protein (654 nt)
GLRG_08555	3.52859	1.62967e-17	hypothetical protein (576 nt)
GLRG_01658	3.52365	5.50851e-14	hypothetical protein (735 nt)
GLRG_09530	3.51312	3.13928e-55	heterokaryon incompatibility protein (2335 nt)
GLRG_06216	3.4966	9.67197e-12	major facilitator superfamily transporter (1592 nt)
GLRG_10532	3.4894	5.50408e-22	cytochrome P450 monooxygenase (1811 nt)
GLRG_05963	3.47419	7.1976e-24	hypothetical protein (3427 nt)
GLRG_10530	3.46562	2.24145e-38	methyltransferase domain-containing protein (1137 nt)
GLRG_09347	3.46509	1.40624e-37	monocarboxylate transporter (1551 nt)
GLRG_10537	3.41666	1.41606e-42	beta-ketoacyl synthase domain-containing protein (7482 nt)
GLRG_00359	3.40273	3.10023e-39	hypothetical protein (1958 nt)
GLRG_06047	3.40132	5.66774e-42	hypothetical protein (1140 nt)
GLRG_10535	3.38219	4.84593e-26	hydroxymethylglutaryl-CoA synthase (1592 nt)
GLRG_06429	3.339	5.18253e-18	2OG-Fe(II) oxygenase superfamily protein (1314 nt)
GLRG_00796	3.33856	7.52969e-11	DszA family Xenobiotic compound monooxygenase (1779 nt)
GLRG_11507	3.31781	1.81396e-22	beta-ketoacyl synthase domain-containing protein (10030 nt)
GLRG_00048	3.31471	2.73193e-20	methyltransferase domain-containing protein (1669 nt)
GLRG_10542	3.27379	2.79286e-19	hypothetical protein (1618 nt)
GLRG_01976	3.23787	4.80209e-09	glycosyl hydrolase family 11 (734 nt)
GLRG_04107	3.19067	6.11227e-55	glycosyl hydrolase family 61 (948 nt)
GLRG_10544	3.18128	3.30989e-24	GMC oxidoreductase (2009 nt)
GLRG_03503	3.1561	5.35938e-24	hypothetical protein (1177 nt)
GLRG_11610	3.1525	1.56895e-11	major facilitator superfamily transporter (1776 nt)
GLRG_06854	3.10937	9.86022e-07	hypothetical protein (1220 nt)
GLRG_03616	3.0751	1.58658e-13	alpha amylase (1599 nt)
GLRG_07837	3.06349	3.60122e-08	glycosyl hydrolase family 47 (2040 nt)
GLRG_00847	3.05644	1.44123e-57	dynamin family protein (2700 nt)
GLRG_11612	3.02518	4.75932e-08	major facilitator superfamily transporter (1584 nt)
GLRG_09231	2.99881	3.90575e-74	FAD binding domain-containing protein (1752 nt)
GLRG_10547	2.99311	3.04201e-27	short chain dehydrogenase (909 nt)
GLRG_05906	2.94032	7.43823e-52	endoglucanase B (1583 nt)
GLRG_10531	2.94017	3.28477e-29	hypothetical protein (1164 nt)
GLRG_01765	2.93905	2.7637e-06	alcohol dehydrogenase GroES-like domain-containing protein (1489 nt)
GLRG_11110	2.93007	1.02814e-28	glycosyl hydrolase family 61 (1353 nt)
GLRG_10546	2.91636	1.18769e-14	tat pathway signal sequence (1342 nt)
GLRG_07748	2.90217	2.18828e-51	hypothetical protein (1964 nt)
GLRG_06217	2.88736	1.30814e-07	TfdA family Taurine catabolism dioxygenase TauD (1300 nt)
GLRG_11343	2.86375	1.04009e-07	hypothetical protein (984 nt)
GLRG_11609	2.85977	6.48703e-07	dibenzothiophene desulfurization enzyme A (1862 nt)
GLRG_09078	2.85975	1.5831e-11	high-affinity methionine permease (2288 nt)
GLRG_08888	2.84986	1.29859e-69	eukaryotic aspartyl protease (1438 nt)
GLRG_00871	2.84043	1.00788e-39	hypothetical protein (682 nt)
GLRG_10483	2.81597	7.29313e-32	hypothetical protein (1758 nt)
GLRG_10499	2.81519	5.01471e-34	cytochrome P450 (1827 nt)
GLRG_06855	2.80971	3.48536e-05	hypothetical protein (1414 nt)
GLRG_06512	2.78849	2.05944e-13	cytochrome P450 (1764 nt)
GLRG_06428	2.76773	2.88066e-07	high-affinity nicotinic acid transporter (2266 nt)
GLRG_10700	2.74402	2.43064e-19	glycosyl hydrolase family 61 (855 nt)
GLRG_00360	2.73953	4.79927e-89	uncharacterized protein (930 nt)
GLRG_02045	2.73561	2.46973e-34	NAD dependent epimerase/dehydratase (1107 nt)
GLRG_11611	2.73556	5.32748e-07	4-hydroxyacetophenone monooxygenase (1929 nt)
GLRG_09378	2.73359	2.32344e-06	acyl-CoA dehydrogenase domain-containing protein (1457 nt)
GLRG_10545	2.73146	9.68678e-24	FAD binding domain-containing protein (1824 nt)
GLRG_10533	2.72065	4.62632e-05	2-nitropropane dioxygenase (1500 nt)
GLRG_07588	2.71404	2.96377e-05	hypothetical protein (846 nt)
GLRG_09110	2.67793	1.81839e-05	hypothetical protein (873 nt)
GLRG_00797	2.67117	2.91188e-05	high-affinity nicotinic acid transporter (1847 nt)
GLRG_09521	2.66236	1.82353e-07	alcohol dehydrogenase GroES-like domain-containing protein (555 nt)
GLRG_06196	2.60472	1.21768e-85	phosphotransferase enzyme family protein (1170 nt)
GLRG_03639	2.60084	6.07348e-65	hypothetical protein (770 nt)
GLRG_00304	2.59767	3.85614e-29	hypothetical protein (677 nt)
GLRG_02521	2.56052	8.91103e-32	hypothetical protein (913 nt)
GLRG_09037	2.53676	3.88121e-19	major facilitator superfamily transporter (1743 nt)
GLRG_07531	2.52194	1.64667e-09	integral membrane protein (1429 nt)
GLRG_08268	2.50975	1.52e-09	hypothetical protein (1286 nt)
GLRG_07101	2.50966	1.56817e-12	major facilitator superfamily transporter (1807 nt)
GLRG_11358	2.5037	4.28827e-12	major facilitator superfamily transporter (2068 nt)
GLRG_00870	2.50363	2.7178e-27	hypothetical protein (225 nt)
GLRG_09299	2.50017	1.29181e-20	archaeal flagellin N-terminal-like domain-containing protein (2994 nt)
GLRG_09119	2.44771	1.15875e-09	peroxidase (1162 nt)
GLRG_10986	2.44351	4.54029e-45	oxalate decarboxylase family bicupin (1789 nt)
GLRG_05711	2.44007	0.000419221	oxidoreductase family protein (1315 nt)
GLRG_10927	2.42862	1.52837e-55	alpha amylase (1732 nt)
GLRG_00787	2.42756	2.44195e-08	amidohydrolase (1659 nt)
GLRG_05713	2.41231	7.16554e-06	RTA1 like protein (1121 nt)
GLRG_01313	2.41008	1.45168e-28	hypothetical protein (1569 nt)
GLRG_03492	2.40305	2.31612e-49	hypothetical protein (1245 nt)
GLRG_10979	2.38471	1.42671e-26	aldo/keto reductase (1147 nt)
GLRG_04201	2.38133	5.86311e-47	short chain dehydrogenase (897 nt)
GLRG_09951	2.35993	1.23654e-07	major facilitator superfamily transporter (2050 nt)
GLRG_00779	2.33753	6.71144e-16	hypothetical protein (1073 nt)
GLRG_10539	2.31721	6.49647e-14	transferase (1416 nt)
GLRG_06856	2.30988	0.00086118	hypothetical protein (723 nt)
GLRG_03493	2.30898	0.00010209	methyltransferase domain-containing protein (840 nt)
GLRG_09095	2.30892	3.01537e-61	hypothetical protein (1325 nt)
GLRG_08001	2.3004	9.7648e-31	short chain dehydrogenase (1062 nt)
GLRG_05429	2.29977	7.68466e-51	hypothetical protein (546 nt)
GLRG_10836	2.29638	1.72256e-20	sulfate permease (2235 nt)
GLRG_08165	2.2819	5.79417e-09	glycosyl hydrolase family 10 (1923 nt)
GLRG_00600	2.28056	4.98591e-71	hypothetical protein (1955 nt)
GLRG_05975	2.28021	8.32036e-24	hypothetical protein (2279 nt)
GLRG_05372	2.27871	1.00781e-05	hypothetical protein (1311 nt)
GLRG_10339	2.27231	2.63873e-44	hypothetical protein (274 nt)
GLRG_10198	2.26916	3.1788e-23	hypothetical protein (438 nt)
GLRG_05299	2.26225	0.000281883	integral membrane protein (1379 nt)
GLRG_06378	2.25612	5.00153e-25	sugar porter family MFS transporter (1918 nt)
GLRG_02128	2.2495	0.000279669	cutinase (879 nt)
GLRG_04762	2.23945	3.14835e-05	TfdA family Taurine catabolism dioxygenase TauD (1436 nt)
GLRG_03621	2.23654	5.89027e-42	hypothetical protein (2945 nt)
GLRG_07571	2.2279	1.63558e-28	hypothetical protein (2797 nt)
GLRG_09375	2.22663	9.85868e-43	cytochrome P450 (1826 nt)
GLRG_06427	2.21355	3.57668e-08	hypothetical protein (1332 nt)
GLRG_04765	2.21165	1.17221e-08	major facilitator superfamily transporter (1888 nt)
GLRG_00780	2.20063	1.13779e-06	hypothetical protein (2440 nt)
GLRG_02650	2.18352	7.35705e-30	adhesin protein Mad1 (2057 nt)
GLRG_03163	2.17745	3.51816e-08	NDT80/PhoG like DNA-binding family protein (2139 nt)
GLRG_01942	2.17264	1.32333e-05	TfdA family Taurine catabolism dioxygenase TauD (1344 nt)
GLRG_10994	2.16428	2.59103e-07	methyltransferase domain-containing protein (1549 nt)
GLRG_10548	2.13176	2.04622e-24	DltD domain-containing protein (1048 nt)
GLRG_05199	2.13131	9.45382e-36	alcohol dehydrogenase GroES-like domain-containing protein (1704 nt)
GLRG_09051	2.13067	2.74986e-42	hypothetical protein (441 nt)
GLRG_10678	2.1297	3.79108e-27	Na (3847 nt)
GLRG_08378	2.12209	0.00128152	hypothetical protein (1076 nt)
GLRG_05667	2.11252	3.75294e-35	hypothetical protein (858 nt)
GLRG_02946	2.08697	1.58135e-20	ferric reductase like transmembrane component (1890 nt)
GLRG_11052	2.08517	4.61977e-21	O-acetylhomoserine aminocarboxypropyltransferase/cysteine synthase (1659 nt)
GLRG_11415	2.07415	3.6923e-26	hypothetical protein (1613 nt)
GLRG_05334	2.07116	2.33798e-08	hypothetical protein (289 nt)
GLRG_02611	2.05866	1.40479e-39	thioester reductase domain-containing protein (3212 nt)
GLRG_02256	2.05843	8.21841e-20	hypothetical protein (1485 nt)
GLRG_05009	2.05642	8.98371e-44	hypothetical protein (1215 nt)
GLRG_10973	2.05571	4.19694e-06	hypothetical protein (895 nt)
GLRG_09360	2.05254	8.65615e-07	fungal specific transcription factor domain-containing protein (2366 nt)
GLRG_06478	2.05242	1.17532e-15	FAD binding domain-containing protein (1995 nt)
GLRG_01316	2.04699	7.8271e-34	GEgh16 protein (1202 nt)
GLRG_10278	2.03448	3.81448e-12	hypothetical protein (593 nt)
GLRG_03534	2.02891	3.94016e-14	glycosyl hydrolase family 31 (2891 nt)
GLRG_10528	2.02795	1.27626e-24	glycosyl hydrolase family 28 (1355 nt)
GLRG_07202	2.01326	8.62012e-22	biotrophy-associated secreted protein 2 (657 nt)
GLRG_01263	2.00535	4.5965e-29	malate dehydrogenase (920 nt)
GLRG_00813	1.99908	2.30759e-33	peroxidase (1242 nt)
GLRG_10540	1.98037	5.7984e-10	enoyl-CoA hydratase/isomerase (840 nt)
GLRG_04575	1.97717	8.20765e-26	hypothetical protein (654 nt)
GLRG_09952	1.97356	0.000529998	2OG-Fe(II) oxygenase superfamily protein (1387 nt)
GLRG_05210	1.97324	1.45263e-06	glycosyl hydrolase family 15 (2344 nt)
GLRG_00456	1.97323	0.00262693	methyltransferase domain-containing protein (1557 nt)
GLRG_02483	1.97085	1.35891e-17	hypothetical protein (2229 nt)
GLRG_03701	1.96267	5.88182e-07	WSC domain-containing protein (2008 nt)
GLRG_10987	1.95573	2.10092e-39	hypothetical protein (936 nt)
GLRG_02165	1.94599	4.99845e-05	cellulase (1402 nt)
GLRG_06858	1.94193	6.20059e-08	major facilitator superfamily transporter (1885 nt)
GLRG_11096	1.94147	0.000823239	calcineurin-like phosphoesterase (1975 nt)
GLRG_11422	1.93744	2.10127e-06	FAD binding domain-containing protein (1423 nt)
GLRG_04823	1.92977	2.43311e-08	hypothetical protein (1090 nt)
GLRG_07681	1.92723	7.7459e-22	scytalone dehydratase (786 nt)
GLRG_01448	1.9184	2.44317e-28	hypothetical protein (2246 nt)
GLRG_09216	1.91721	1.89104e-25	hypothetical protein (1865 nt)
GLRG_09376	1.91438	1.7389e-10	methanesulfonate monooxygenase (1226 nt)
GLRG_05176	1.91247	6.8882e-24	hypothetical protein (879 nt)
GLRG_07943	1.91042	0.00724608	cytochrome P450 family protein (1417 nt)
GLRG_06374	1.90441	5.29988e-09	hypothetical protein (733 nt)
GLRG_01430	1.90399	0.00146124	methyltransferase domain-containing protein (1614 nt)
GLRG_04920	1.89491	0.0055148	hypothetical protein (1080 nt)
GLRG_06482	1.8949	7.2379e-21	peptidase family M20/M25/M40 (1954 nt)
GLRG_01347	1.88863	2.61826e-12	WSC domain-containing protein (681 nt)
GLRG_11890	1.88456	7.74848e-17	beta-ketoacyl synthase domain-containing protein (10358 nt)
GLRG_00814	1.86644	6.29831e-22	hypothetical protein (822 nt)
GLRG_03504	1.86405	1.06083e-19	alpha-1 (1514 nt)
GLRG_07105	1.85804	0.00276507	hypothetical protein (788 nt)
GLRG_05503	1.85424	0.000189609	hypothetical protein (1740 nt)
GLRG_08457	1.85299	1.38028e-17	amino acid permease (1926 nt)
GLRG_09296	1.85208	5.69455e-25	cutinase (1054 nt)
GLRG_00979	1.85163	8.07556e-07	hypothetical protein (1023 nt)
GLRG_00357	1.83947	5.07535e-08	hypothetical protein (675 nt)
GLRG_05300	1.8385	2.8826e-06	hypothetical protein (313 nt)
GLRG_06317	1.81045	7.60767e-25	hypothetical protein (1167 nt)
GLRG_03533	1.81016	0.00846374	hypothetical protein (1263 nt)
GLRG_09724	1.80659	0.000639824	hypothetical protein (635 nt)
GLRG_03270	1.80623	1.92469e-19	major facilitator superfamily transporter (1404 nt)
GLRG_00841	1.80383	9.37925e-11	hypothetical protein (560 nt)
GLRG_03349	1.80224	1.58747e-07	hypothetical protein (901 nt)
GLRG_05268	1.79998	1.77482e-23	methyltransferase domain-containing protein (1629 nt)
GLRG_10534	1.79461	3.06117e-12	cytochrome P450 (2045 nt)
GLRG_06168	1.7841	8.8448e-07	hypothetical protein (878 nt)
GLRG_05942	1.78301	1.57407e-26	hypothetical protein (421 nt)
GLRG_01788	1.78238	3.71334e-07	enoyl-CoA hydratase/isomerase (837 nt)
GLRG_02325	1.7662	5.35921e-27	PH domain-containing protein (4783 nt)
GLRG_06483	1.76163	5.30889e-12	hypothetical protein (848 nt)
GLRG_09018	1.76065	0.0126868	dimethylaniline monooxygenase (1545 nt)
GLRG_09847	1.75861	4.95101e-33	hypothetical protein (1437 nt)
GLRG_09075	1.75477	0.0109429	KR domain-containing protein (7741 nt)
GLRG_10480	1.75323	1.87347e-11	deuterolysin metalloprotease (1265 nt)
GLRG_06274	1.75239	9.33202e-16	glycosyl hydrolase family 61 (1011 nt)
GLRG_11289	1.74081	9.04616e-05	beta-lactamase (1446 nt)
GLRG_11403	1.73703	1.75088e-24	hypothetical protein (1347 nt)
GLRG_05175	1.72702	2.63997e-21	hypothetical protein (5112 nt)
GLRG_10582	1.72499	4.0023e-29	hypothetical protein (1101 nt)
GLRG_01250	1.71858	1.0864e-26	hypothetical protein (1206 nt)
GLRG_03950	1.71277	1.49562e-19	hypothetical protein (3375 nt)
GLRG_07556	1.71272	7.88187e-09	glycosyl hydrolase family 16 (1576 nt)
GLRG_05336	1.71094	9.00654e-11	hypothetical protein (1351 nt)
GLRG_00764	1.696	7.74848e-17	kinesin motor domain-containing protein (3713 nt)
GLRG_07973	1.68861	0.0169266	hypothetical protein (393 nt)
GLRG_00475	1.68833	3.75415e-22	hypothetical protein (305 nt)
GLRG_05298	1.68509	1.20206e-12	hypothetical protein (1003 nt)
GLRG_00978	1.68082	0.000115725	integral membrane protein (1236 nt)
EFGLGG00000000079	1.67875	0.000345452	#N/A
GLRG_09522	1.67664	0.000244971	hypothetical protein (2081 nt)
GLRG_09102	1.67611	3.23676e-15	dihydrodipicolinate synthetase (1002 nt)
GLRG_11176	1.67605	3.89592e-32	major facilitator superfamily transporter (1826 nt)
GLRG_00253	1.67431	7.72614e-20	microtubule associated protein (2556 nt)
GLRG_08920	1.66951	6.60295e-19	acetyltransferase (540 nt)
GLRG_11019	1.66669	0.0205991	hypothetical protein (1005 nt)
GLRG_06235	1.66341	0.00891047	metallopeptidase family M24 (1565 nt)
GLRG_10071	1.65695	0.0228254	hypothetical protein (3200 nt)
GLRG_03876	1.6546	4.55895e-31	methyltransferase domain-containing protein (2931 nt)
GLRG_05923	1.65042	1.67158e-05	succinate-semialdehyde dehydrogenase (1811 nt)
GLRG_06844	1.64535	4.58188e-24	class II Aldolase and Adducin domain-containing protein (1060 nt)
GLRG_00373	1.64254	0.000360976	isoprenylcysteine carboxyl methyltransferase (690 nt)
GLRG_05813	1.64149	3.90799e-05	hypothetical protein (1476 nt)
GLRG_07236	1.63854	1.70003e-14	variant SH3 domain-containing protein (1995 nt)
GLRG_03335	1.62971	5.64872e-13	NAD dependent epimerase/dehydratase (1249 nt)
GLRG_09850	1.6255	4.41099e-28	hypothetical protein (1723 nt)
GLRG_04203	1.62416	6.67094e-20	beta-ketoacyl synthase domain-containing protein (6706 nt)
GLRG_00888	1.62378	5.16534e-34	hypothetical protein (780 nt)
GLRG_07997	1.61372	1.50152e-07	hypothetical protein (912 nt)
GLRG_10948	1.61022	0.0275637	integral membrane protein (1269 nt)
GLRG_06011	1.60832	1.2512e-33	peptidase S41 family protein (2855 nt)
GLRG_06947	1.60377	1.43096e-29	hypothetical protein (1341 nt)
GLRG_03611	1.6022	2.04224e-11	hypothetical protein (1488 nt)
GLRG_00552	1.60192	2.00044e-06	hypothetical protein (1096 nt)
GLRG_01348	1.60188	7.07469e-15	WSC domain-containing protein (2751 nt)
GLRG_05509	1.59656	2.31253e-26	epoxide hydrolase (1345 nt)
GLRG_08312	1.59127	2.51205e-15	major facilitator superfamily transporter (2100 nt)
GLRG_07604	1.58974	0.000130839	hypothetical protein (342 nt)
GLRG_00495	1.58937	0.000107112	hypothetical protein (1331 nt)
GLRG_09812	1.58842	0.000203877	major facilitator superfamily transporter (2132 nt)
GLRG_03136	1.58694	4.67382e-18	DNase1 protein (552 nt)
GLRG_02263	1.58305	2.38224e-14	hypothetical protein (1137 nt)
GLRG_07587	1.57713	2.89238e-05	hypothetical protein (1852 nt)
GLRG_06039	1.57563	1.18562e-11	flavocytochrome c (1560 nt)
GLRG_02002	1.57198	1.45503e-16	hypothetical protein (980 nt)
EFGLGG00000000116	1.57146	0.0262952	#N/A
GLRG_07104	1.56943	2.3387e-45	major facilitator superfamily transporter (1938 nt)
GLRG_00492	1.56862	2.20648e-36	hypothetical protein (259 nt)
GLRG_00859	1.56078	0.000339924	major facilitator superfamily transporter (1614 nt)
GLRG_01256	1.55851	2.54926e-21	permease (2162 nt)
GLRG_08895	1.55604	1.55128e-05	glutathione-dependent formaldehyde-activating enzyme (1115 nt)
GLRG_10468	1.5543	0.000438015	cutinase (621 nt)
GLRG_09612	1.55205	0.000981896	major facilitator superfamily transporter (2175 nt)
GLRG_09040	1.5441	0.000319699	major facilitator superfamily transporter (1706 nt)
GLRG_01764	1.5392	4.93584e-05	hypothetical protein (1483 nt)
GLRG_04723	1.53495	0.00226363	hypothetical protein (1554 nt)
GLRG_03412	1.53263	1.43217e-12	NIMA interactive protein (2554 nt)
GLRG_09093	1.53215	2.67947e-08	hypothetical protein (1430 nt)
GLRG_09891	1.53163	1.07611e-17	D-isomer specific 2-hydroxyacid dehydrogenase (1143 nt)
GLRG_06602	1.53012	2.79286e-19	malate dehydrogenase (817 nt)
GLRG_10679	1.52507	2.96033e-09	hypothetical protein (1628 nt)
GLRG_01206	1.525	0.00163312	glycosyl hydrolase family 38 domain-containing protein (3668 nt)
GLRG_04838	1.51226	1.43839e-37	major facilitator superfamily transporter (2139 nt)
GLRG_09635	1.5117	0.0308406	oxidoreductase (1065 nt)
GLRG_00945	1.51165	5.64886e-19	hypothetical protein (681 nt)
GLRG_04305	1.51012	1.38783e-17	arginase (1581 nt)
GLRG_07256	1.50672	0.0127662	hypothetical protein (2774 nt)
GLRG_00081	1.50474	9.14338e-21	hypothetical protein (471 nt)
GLRG_07011	1.50328	2.61668e-12	short chain dehydrogenase (742 nt)
GLRG_10449	1.50191	6.84593e-09	hypothetical protein (504 nt)
GLRG_10524	1.49782	7.92906e-12	eukaryotic aspartyl protease (1770 nt)
GLRG_10654	1.49514	0.0213985	PHB depolymerase family esterase (867 nt)
GLRG_03404	1.49296	2.0408e-11	nuclear migration protein (4170 nt)
GLRG_00969	1.49245	0.0381554	hypothetical protein (922 nt)
GLRG_08565	1.4907	1.42114e-11	alcohol dehydrogenase GroES-like domain-containing protein (1238 nt)
GLRG_09756	1.48511	2.67429e-06	LEA domain-containing protein (4029 nt)
GLRG_09300	1.47721	1.06083e-19	major facilitator superfamily transporter (1730 nt)
GLRG_07440	1.46478	2.68833e-05	stress responsive A/B Barrel domain-containing protein (554 nt)
GLRG_11218	1.46262	0.000145095	hypothetical protein (1782 nt)
GLRG_04402	1.46181	6.76125e-07	endo alpha-1 (1063 nt)
GLRG_01977	1.46151	0.0485983	cytochrome P450 oxidoreductase GliC (2134 nt)
GLRG_03088	1.45991	1.0253e-35	hypothetical protein (1433 nt)
GLRG_03076	1.45887	5.82224e-23	hypothetical protein (464 nt)
GLRG_00233	1.45878	0.028657	enoyl-CoA hydratase/isomerase (1601 nt)
GLRG_02464	1.45825	7.30687e-08	hypothetical protein (1744 nt)
GLRG_05814	1.45524	2.5191e-06	FAD binding domain-containing protein (1618 nt)
GLRG_11018	1.45353	0.0302989	hypothetical protein (1654 nt)
GLRG_08581	1.45337	0.000255173	immunoglobulin I-set domain-containing protein (3454 nt)
GLRG_06041	1.4509	2.95977e-27	hypothetical protein (1192 nt)
GLRG_09377	1.45031	0.000156916	hypothetical protein (846 nt)
GLRG_06578	1.44551	6.30777e-11	alpha amylase (1836 nt)
GLRG_07089	1.44438	9.32254e-11	fungal specific transcription factor domain-containing protein (2690 nt)
GLRG_01825	1.44385	0.0046756	amine oxidase (1458 nt)
GLRG_07761	1.44298	1.29101e-09	glutathione-dependent formaldehyde-activating enzyme (564 nt)
GLRG_09630	1.44288	1.33533e-16	major facilitator superfamily transporter (1660 nt)
GLRG_00781	1.44002	0.000377876	CFEM domain-containing protein (1622 nt)
GLRG_04514	1.43928	3.14448e-17	beta-glucosidase (1834 nt)
GLRG_01449	1.43449	1.9941e-19	PH domain-containing protein (2564 nt)
GLRG_10167	1.43057	6.55869e-11	hypothetical protein (615 nt)
GLRG_02127	1.42652	4.50909e-06	hypothetical protein (1126 nt)
GLRG_03090	1.42624	3.33766e-15	carbon-nitrogen hydrolase (1363 nt)
GLRG_07189	1.42299	0.00751928	hypothetical protein (1477 nt)
GLRG_05477	1.42295	2.11556e-21	hypothetical protein (1731 nt)
GLRG_09945	1.42026	4.16017e-06	NAD dependent epimerase/dehydratase (1071 nt)
GLRG_05297	1.42013	0.00309367	transmembrane amino acid transporter (1633 nt)
GLRG_11170	1.41963	7.12703e-05	hypothetical protein (1055 nt)
GLRG_09020	1.4186	5.48112e-16	endoribonuclease L-PSP (402 nt)
GLRG_00680	1.41642	9.81667e-07	hypothetical protein (1290 nt)
GLRG_04843	1.41273	9.24227e-36	homeobox domain-containing protein (1968 nt)
GLRG_04689	1.41057	2.51336e-24	hypothetical protein (1507 nt)
GLRG_03108	1.40961	4.3391e-15	oxidoreductase family protein (1359 nt)
GLRG_09499	1.40873	1.45902e-09	heterokaryon incompatibility protein (2298 nt)
GLRG_11675	1.40742	0.0463996	hypothetical protein (352 nt)
GLRG_07821	1.40645	1.69102e-17	hypothetical protein (2289 nt)
GLRG_09096	1.40588	2.14335e-23	major facilitator superfamily transporter (1791 nt)
GLRG_03066	1.40473	1.97675e-22	hypothetical protein (1683 nt)
GLRG_04106	1.40133	8.27907e-08	major facilitator superfamily transporter (1788 nt)
GLRG_03962	1.39645	1.65179e-21	hypothetical protein (825 nt)
GLRG_02271	1.39345	1.2999e-10	hypothetical protein (1591 nt)
GLRG_05645	1.38254	4.64945e-16	hypothetical protein (1994 nt)
GLRG_03869	1.38074	1.1258e-09	hypothetical protein (910 nt)
GLRG_06802	1.37943	6.97987e-16	aminotransferase class-III (1750 nt)
GLRG_03551	1.37852	0.000345376	hypothetical protein (686 nt)
GLRG_07138	1.37394	8.47536e-19	hypothetical protein (2997 nt)
GLRG_02193	1.37238	4.50616e-21	GPI anchored serine-rich protein (820 nt)
GLRG_09555	1.36984	0.0181774	hypothetical protein (1373 nt)
GLRG_01159	1.36862	1.51876e-12	kinesin motor domain-containing protein (3824 nt)
GLRG_08311	1.36703	8.60291e-21	fungal specific transcription factor domain-containing protein (2496 nt)
GLRG_06094	1.36631	0.000104881	SET domain-containing protein 5 (1268 nt)
GLRG_05307	1.3659	6.94349e-05	hypothetical protein (1635 nt)
GLRG_00778	1.36373	6.74553e-15	major facilitator superfamily transporter (1779 nt)
GLRG_08640	1.36269	0.00510682	beta-ketoacyl synthase domain-containing protein (1145 nt)
GLRG_09587	1.36222	6.87e-18	hypothetical protein (1641 nt)
GLRG_02073	1.36043	1.97084e-07	alkaline phosphatase (2141 nt)
GLRG_09937	1.35633	2.9399e-33	calpain family cysteine protease (2867 nt)
GLRG_11551	1.35414	0.00295558	fungal cellulose binding domain-containing protein (936 nt)
GLRG_07475	1.35375	3.65357e-17	hypothetical protein (498 nt)
GLRG_02592	1.35212	1.17698e-14	major facilitator superfamily transporter (1680 nt)
GLRG_10200	1.35113	0.0169226	hypothetical protein (328 nt)
GLRG_06145	1.35106	4.2169e-14	hypothetical protein (3213 nt)
GLRG_11464	1.34772	2.47587e-14	NAD dependent epimerase/dehydratase (960 nt)
GLRG_08703	1.34571	8.28083e-08	hypothetical protein (2381 nt)
GLRG_07696	1.34556	3.0946e-15	heterokaryon incompatibility protein (2277 nt)
GLRG_09069	1.34523	3.43511e-05	NAD dependent epimerase/dehydratase (1140 nt)
GLRG_10193	1.34312	7.24386e-13	eukaryotic aspartyl protease (1454 nt)
GLRG_05785	1.33788	4.1735e-08	hypothetical protein (1882 nt)
GLRG_05787	1.33763	9.48334e-10	chitin synthase (3761 nt)
GLRG_11826	1.33608	1.52408e-07	hypothetical protein (372 nt)
GLRG_04438	1.33536	8.29568e-18	transient receptor potential ion channel (2377 nt)
GLRG_08360	1.32963	8.54024e-20	hypothetical protein (905 nt)
GLRG_02281	1.32874	2.86589e-21	fungal specific transcription factor domain-containing protein (3085 nt)
GLRG_08563	1.32795	1.76649e-11	glycosyl hydrolase family 2 (2694 nt)
GLRG_03516	1.32662	5.51652e-06	hypothetical protein (1243 nt)
GLRG_06535	1.32448	9.30573e-10	integral membrane protein (920 nt)
GLRG_00609	1.32201	1.60053e-28	hypothetical protein (1824 nt)
GLRG_07424	1.31749	4.40436e-06	hypothetical protein (711 nt)
GLRG_03109	1.31708	9.48658e-09	dihydrodipicolinate synthetase (978 nt)
GLRG_10132	1.31495	1.10576e-09	hypothetical protein (483 nt)
GLRG_03912	1.31334	1.65113e-15	homeobox domain-containing protein (1880 nt)
GLRG_04921	1.30929	2.52975e-14	D-isomer specific 2-hydroxyacid dehydrogenase (1501 nt)
GLRG_09466	1.30843	2.99787e-05	hypothetical protein (1302 nt)
GLRG_01705	1.3054	4.3681e-16	adventurous gliding protein Z (2484 nt)
GLRG_09103	1.30319	4.95497e-10	2-dehydropantoate 2-reductase (1167 nt)
GLRG_03267	1.30049	1.34033e-13	cyclin domain-containing protein (2181 nt)
GLRG_10641	1.29908	4.81158e-08	calcium-translocating P-type ATPase (3706 nt)
GLRG_05380	1.29755	1.29309e-10	beta-glucosidase 6 (2181 nt)
GLRG_07538	1.29743	7.79631e-13	fungal cellulose binding domain-containing protein (3190 nt)
GLRG_09964	1.29737	1.42845e-05	hypothetical protein (422 nt)
GLRG_03029	1.29421	0.0320546	hypothetical protein (1103 nt)
GLRG_07307	1.29141	1.49539e-14	chromosome segregation ATPase (6828 nt)
GLRG_11020	1.2901	2.20313e-13	hypothetical protein (1098 nt)
GLRG_07193	1.28536	1.00803e-13	mixed-linked glucanase (2410 nt)
GLRG_08197	1.28111	1.1811e-06	nonselective cation channel (2187 nt)
GLRG_09508	1.28	0.034911	peroxidase (1331 nt)
GLRG_10653	1.27963	3.95876e-18	L-ascorbate oxidase (1920 nt)
GLRG_04807	1.27915	7.16428e-05	glycosyl hydrolase family 16 (941 nt)
GLRG_09415	1.27734	4.3847e-15	FAD dependent oxidoreductase (1443 nt)
GLRG_06825	1.27403	0.000790767	hypothetical protein (474 nt)
GLRG_06091	1.27369	3.2841e-08	hypothetical protein (874 nt)
GLRG_04543	1.27342	3.31979e-07	major facilitator superfamily transporter (1642 nt)
GLRG_05927	1.26859	1.18515e-06	methyltransferase domain-containing protein (1291 nt)
GLRG_05873	1.26033	4.16321e-13	hypothetical protein (1600 nt)
GLRG_09754	1.25859	2.62009e-17	hypothetical protein (366 nt)
GLRG_02518	1.25516	2.61862e-07	hypothetical protein (2853 nt)
GLRG_07373	1.25318	9.08926e-09	hypothetical protein (1431 nt)
GLRG_11446	1.25193	0.00729965	hypothetical protein (2792 nt)
GLRG_11541	1.2514	8.66284e-10	alcohol dehydrogenase GroES-like domain-containing protein (1633 nt)
GLRG_04861	1.24988	1.03454e-12	pyridoxal-phosphate dependent enzyme (1026 nt)
GLRG_03603	1.24987	2.11369e-11	hypothetical protein (1312 nt)
GLRG_07996	1.24806	1.07711e-05	hypothetical protein (921 nt)
GLRG_06123	1.24597	3.77552e-11	alcohol dehydrogenase GroES-like domain-containing protein (1406 nt)
GLRG_09741	1.24416	0.000383751	cytochrome P450 (1676 nt)
GLRG_06833	1.24395	9.82984e-07	hypothetical protein (1110 nt)
GLRG_05931	1.24197	3.84852e-08	heterokaryon incompatibility protein (2032 nt)
GLRG_07664	1.23816	1.40543e-19	hypothetical protein (2161 nt)
GLRG_00903	1.23343	2.4936e-06	hypothetical protein (1903 nt)
GLRG_07239	1.23212	1.13731e-17	hypothetical protein (665 nt)
GLRG_08790	1.23052	1.00241e-14	hypothetical protein (3615 nt)
GLRG_04495	1.22726	1.1243e-07	hypothetical protein (557 nt)
GLRG_10029	1.22464	3.37913e-07	methyltransferase domain-containing protein (1394 nt)
GLRG_07794	1.2244	0.00164105	glycosyl hydrolase family 18 (6146 nt)
GLRG_06571	1.22409	1.25991e-13	hypothetical protein (1829 nt)
GLRG_00889	1.22365	3.16955e-09	hypothetical protein (985 nt)
GLRG_02071	1.22361	0.036444	integral membrane protein (1006 nt)
GLRG_00361	1.2202	1.45448e-31	FAD binding domain-containing protein (1560 nt)
GLRG_07834	1.21643	0.00127495	hypothetical protein (404 nt)
GLRG_06527	1.21641	0.000232392	hypothetical protein (843 nt)
GLRG_06839	1.21579	4.87738e-18	major facilitator superfamily transporter (1861 nt)
GLRG_05254	1.21577	5.65653e-14	zinc-binding dehydrogenase (1116 nt)
GLRG_09106	1.21501	1.5492e-12	H+ symporter family protein (2086 nt)
GLRG_04294	1.21168	3.53419e-15	mmc protein (658 nt)
GLRG_00006	1.21163	1.85934e-07	hypothetical protein (1449 nt)
GLRG_02994	1.21002	0.008864	hypothetical protein (618 nt)
GLRG_05918	1.20866	1.51249e-14	hypothetical protein (3576 nt)
GLRG_00341	1.20748	2.1829e-19	hypothetical protein (549 nt)
GLRG_05606	1.20565	4.44637e-12	major facilitator superfamily transporter (1672 nt)
GLRG_08335	1.20516	9.85458e-14	FAD dependent oxidoreductase (1309 nt)
GLRG_05922	1.20427	0.000157099	flavin containing amine oxidoreductase (1964 nt)
GLRG_06638	1.20341	2.03727e-05	GMC oxidoreductase (1881 nt)
GLRG_05306	1.20202	1.25991e-13	hypothetical protein (1008 nt)
GLRG_00342	1.2009	3.92537e-09	hypothetical protein (282 nt)
GLRG_04133	1.19898	0.0053648	guanyl-specific ribonuclease F1 (424 nt)
GLRG_03652	1.19537	3.24799e-11	hypothetical protein (898 nt)
GLRG_09843	1.19414	0.00111633	cytochrome P450 (1702 nt)
GLRG_10271	1.19404	5.75269e-09	hypothetical protein (3399 nt)
GLRG_06010	1.19358	1.91637e-17	hypothetical protein (2296 nt)
GLRG_00940	1.19271	0.000515019	major facilitator superfamily transporter (1718 nt)
GLRG_06195	1.19264	1.0872e-08	GMC oxidoreductase (1722 nt)
GLRG_06013	1.18846	2.13621e-12	fructose-bisphosphate aldolase class-II (966 nt)
GLRG_10463	1.18572	1.74552e-15	hypothetical protein (906 nt)
GLRG_00030	1.18338	6.34995e-15	major facilitator superfamily transporter (1473 nt)
GLRG_03547	1.18077	5.40522e-09	hypothetical protein (1261 nt)
GLRG_01318	1.17922	1.30853e-14	hypothetical protein (3732 nt)
GLRG_09043	1.17913	9.58824e-14	G-protein coupled receptor (1616 nt)
GLRG_03440	1.17087	5.20297e-12	hypothetical protein (2007 nt)
GLRG_03654	1.17053	5.62211e-13	S-formylglutathione hydrolase (1016 nt)
GLRG_03626	1.16792	7.36589e-05	hypothetical protein (367 nt)
GLRG_04086	1.16661	0.0138354	integral membrane protein (1568 nt)
GLRG_00004	1.16536	7.11379e-19	hypothetical protein (561 nt)
GLRG_10940	1.16514	1.01734e-06	GTPase binding protein Rid1 (2536 nt)
GLRG_02083	1.16436	6.28133e-13	methyltransferase domain-containing protein (1513 nt)
GLRG_11268	1.16243	0.0325216	hypothetical protein (1006 nt)
GLRG_03411	1.16206	2.34845e-10	hypothetical protein (1512 nt)
GLRG_06459	1.16198	5.93773e-12	rhodanese-like domain-containing protein (1886 nt)
GLRG_05798	1.16129	4.35094e-10	cutinase (1080 nt)
GLRG_08359	1.15825	2.12263e-12	hypothetical protein (768 nt)
GLRG_11043	1.15701	8.25571e-14	major facilitator superfamily transporter (1814 nt)
GLRG_07301	1.15638	7.69674e-05	hypothetical protein (665 nt)
GLRG_02144	1.15617	3.94518e-05	hypothetical protein (1632 nt)
GLRG_09641	1.15489	1.1634e-13	hypothetical protein (1057 nt)
GLRG_10880	1.1533	6.83258e-11	citrinin biosynthesis oxydoreductase CtnB (846 nt)
GLRG_01257	1.15303	4.15021e-20	hypothetical protein (1998 nt)
GLRG_09520	1.15274	2.83723e-12	major facilitator superfamily transporter (2054 nt)
GLRG_10369	1.15163	0.000143268	zinc-binding dehydrogenase (1199 nt)
GLRG_07079	1.15124	1.15921e-08	myb family transcription factor (1077 nt)
GLRG_06524	1.14915	1.02594e-19	F-box domain-containing protein (1005 nt)
GLRG_06820	1.14813	2.33162e-06	hypothetical protein (618 nt)
GLRG_01784	1.14808	3.1008e-25	major facilitator superfamily transporter (1699 nt)
GLRG_07350	1.14736	1.02079e-11	hypothetical protein (834 nt)
GLRG_10929	1.14725	1.87192e-25	alpha amylase (7232 nt)
GLRG_11508	1.14595	0.000185746	zinc-binding dehydrogenase (1224 nt)
GLRG_04315	1.14563	2.02021e-08	hypothetical protein (1548 nt)
GLRG_09705	1.14393	0.000365216	hypothetical protein (1001 nt)
GLRG_04099	1.14345	2.84432e-05	GMC oxidoreductase (2123 nt)
GLRG_01605	1.14341	3.92537e-09	cell division control protein (1878 nt)
GLRG_00996	1.14193	5.95028e-09	C6 zinc finger domain-containing protein (1825 nt)
GLRG_08943	1.13638	0.0013357	male sterility protein (3882 nt)
GLRG_11613	1.13569	0.00838141	HK97 family phage prohead protease (1678 nt)
GLRG_00338	1.12833	0.040621	glycosyl hydrolase family 16 (1038 nt)
GLRG_11137	1.12684	0.000161557	inosine/uridine-preferring nucleoside hydrolase (1074 nt)
GLRG_06024	1.12621	2.18176e-13	fumarylacetoacetate hydrolase (1205 nt)
GLRG_07436	1.12319	9.71522e-15	TLC domain-containing protein (1558 nt)
GLRG_09761	1.12302	1.42113e-08	hypothetical protein (1849 nt)
GLRG_11448	1.11645	3.56948e-14	hypothetical protein (1563 nt)
GLRG_02908	1.11594	7.88311e-11	glutathione-dependent formaldehyde-activating enzyme (1119 nt)
GLRG_09628	1.11526	0.00301694	major facilitator superfamily transporter (1605 nt)
GLRG_09624	1.11441	1.46269e-12	short chain dehydrogenase (1054 nt)
GLRG_10845	1.11108	7.35491e-10	heterokaryon incompatibility protein (2579 nt)
GLRG_02864	1.11015	2.78026e-11	beta-glucosidase (1533 nt)
GLRG_09480	1.10986	2.08008e-06	fungal specific transcription factor domain-containing protein (2825 nt)
GLRG_03384	1.10922	0.0430446	hypothetical protein (3367 nt)
GLRG_09088	1.10849	1.01659e-13	2OG-Fe(II) oxygenase superfamily protein (1244 nt)
GLRG_03513	1.10808	3.77272e-08	cytochrome P450 (1887 nt)
GLRG_01432	1.10561	1.38621e-16	carboxylesterase (2032 nt)
GLRG_03171	1.10544	7.02817e-05	hypothetical protein (1177 nt)
GLRG_04643	1.1043	0.0226269	HMG box protein (840 nt)
GLRG_06546	1.10326	5.67075e-07	hypothetical protein (1176 nt)
GLRG_09082	1.10208	3.49771e-09	hypothetical protein (367 nt)
GLRG_00557	1.10034	2.58546e-06	hypothetical protein (568 nt)
GLRG_04693	1.09868	4.6423e-06	hypothetical protein (1726 nt)
GLRG_04374	1.09841	3.52081e-05	hypothetical protein (1626 nt)
GLRG_07622	1.09337	8.03055e-08	dipeptidase domain-containing protein (1593 nt)
GLRG_01464	1.0916	3.60993e-10	hypothetical protein (2190 nt)
GLRG_11006	1.08992	0.000668253	hypothetical protein (2181 nt)
GLRG_01013	1.08879	7.01904e-07	TfdA family Taurine catabolism dioxygenase TauD (1443 nt)
GLRG_09033	1.08568	5.88525e-26	potassium uptake protein (2689 nt)
GLRG_11722	1.08419	3.74112e-13	hypothetical protein (1742 nt)
GLRG_04712	1.08401	2.65636e-12	hypothetical protein (623 nt)
GLRG_06593	1.0832	5.81734e-07	multicopper oxidase (1896 nt)
GLRG_08172	1.07992	0.0386482	hypothetical protein (1223 nt)
GLRG_03048	1.07908	8.71366e-06	hypothetical protein (838 nt)
GLRG_04291	1.07468	0.00325927	hypothetical protein (384 nt)
GLRG_05121	1.07124	1.1116e-11	mechanosensitive ion channel (2731 nt)
GLRG_03540	1.07023	5.29225e-09	MATE efflux family protein (1596 nt)
GLRG_03716	1.07001	2.25959e-11	dioxygenase (1047 nt)
GLRG_08154	1.06714	3.98579e-15	plasma membrane fusion protein PRM1 (2190 nt)
GLRG_01790	1.06604	6.66269e-12	AMP-binding enzyme (1686 nt)
GLRG_04200	1.06458	7.69705e-09	hypothetical protein (3114 nt)
GLRG_00164	1.0635	0.0014328	AIG2-like family protein (612 nt)
GLRG_06023	1.06349	1.27681e-06	hypothetical protein (1338 nt)
GLRG_11723	1.06147	0.000828907	hypothetical protein (561 nt)
GLRG_05593	1.06121	3.79996e-13	major facilitator superfamily transporter (1749 nt)
GLRG_04767	1.06113	0.000942648	hypothetical protein (819 nt)
GLRG_03512	1.05908	3.15774e-06	MGT family Glycosyltransferase (1523 nt)
GLRG_00347	1.05802	0.00968897	hypothetical protein (2107 nt)
GLRG_02269	1.0562	0.0021868	hypothetical protein (1347 nt)
GLRG_01029	1.05579	3.54343e-05	FAD binding domain-containing protein (1740 nt)
GLRG_06110	1.05557	4.76704e-10	3-isopropylmalate dehydratase (2579 nt)
GLRG_01797	1.05349	0.0468138	hypothetical protein (1745 nt)
GLRG_09524	1.05315	5.91979e-13	biotin synthase (1319 nt)
GLRG_10680	1.05301	3.5007e-05	thioesterase superfamily protein (597 nt)
GLRG_06432	1.05295	0.0119607	transmembrane amino acid transporter (1421 nt)
GLRG_01969	1.05203	0.000129441	hypothetical protein (1736 nt)
GLRG_08155	1.0518	5.4305e-06	hypothetical protein (279 nt)
GLRG_08221	1.05141	0.0132429	carboxylesterase (1694 nt)
GLRG_09865	1.05138	3.77875e-09	hypothetical protein (1055 nt)
GLRG_03380	1.05067	4.83108e-09	hypothetical protein (2253 nt)
GLRG_02966	1.05023	8.28296e-12	ubiquitin-conjugating enzyme (662 nt)
GLRG_06150	1.0497	0.000347018	amino acid permease (1599 nt)
GLRG_07676	1.04651	9.51735e-12	hypothetical protein (2585 nt)
GLRG_01358	1.0459	6.45197e-11	hypothetical protein (609 nt)
GLRG_07441	1.04414	1.32069e-08	dehydratase (1979 nt)
GLRG_11199	1.04404	1.96983e-06	ubiquitin domain-containing protein (1134 nt)
GLRG_01302	1.0437	9.94572e-10	hypothetical protein (784 nt)
GLRG_03089	1.04201	2.09023e-10	hypothetical protein (1299 nt)
GLRG_11151	1.03992	1.06903e-08	glyoxalase (1257 nt)
GLRG_08122	1.03619	1.73832e-08	chromosome segregation protein (834 nt)
GLRG_07591	1.03381	4.69296e-13	hypothetical protein (222 nt)
GLRG_09849	1.03372	1.2482e-06	heterokaryon incompatibility protein (2730 nt)
GLRG_00702	1.03296	3.51073e-10	WD domain-containing protein (1873 nt)
GLRG_06352	1.03097	5.78198e-18	glycosyl hydrolase family 16 (1273 nt)
GLRG_10796	1.03044	1.88341e-09	hypothetical protein (1932 nt)
GLRG_07633	1.02858	1.55484e-29	sodium symporter family protein (2333 nt)
GLRG_00845	1.02831	0.00373216	hypothetical protein (2030 nt)
GLRG_01311	1.02798	5.60017e-14	multicopper oxidase (2605 nt)
GLRG_07360	1.02624	1.11068e-10	CAP-Gly domain-containing protein (1025 nt)
GLRG_10655	1.02574	7.64168e-07	dynamin family protein (2281 nt)
GLRG_00165	1.02521	1.62125e-08	hypothetical protein (1074 nt)
GLRG_04485	1.02443	5.08815e-12	dual specificity phosphatase (2044 nt)
GLRG_04028	1.0237	8.48473e-09	hypothetical protein (2634 nt)
GLRG_11051	1.02311	0.000475875	hypothetical protein (1026 nt)
GLRG_03436	1.01597	3.121e-09	O-methyltransferase (1184 nt)
GLRG_03486	1.01523	3.32791e-12	hypothetical protein (1287 nt)
GLRG_07668	1.01478	3.17011e-19	major facilitator superfamily transporter (1761 nt)
GLRG_03353	1.0127	0.00298497	hypothetical protein (3122 nt)
GLRG_08101	1.00986	2.1833e-05	hypothetical protein (1194 nt)
GLRG_06645	1.00754	0.00195046	glycosyl hydrolase family 28 (1164 nt)
GLRG_02234	1.00614	6.27354e-09	catalase (2477 nt)
GLRG_10541	1.00433	6.0765e-05	hypothetical protein (555 nt)
GLRG_06310	1.00413	9.34546e-08	hypothetical protein (444 nt)
GLRG_04088	1.0028	5.56186e-09	hypothetical protein (2582 nt)
GLRG_06663	1.00265	2.63714e-09	major facilitator superfamily transporter (1969 nt)
GLRG_09528	1.00193	0.00134166	hypothetical protein (1420 nt)
GLRG_09297	1.00129	0.0394665	glycoside hydrolase family 79 protein (1827 nt)
GLRG_09909	-1.00113	0.0385492	short chain dehydrogenase (1092 nt)
GLRG_07702	-1.00265	5.42954e-13	WW domain-containing oxidoreductase (1209 nt)
GLRG_03985	-1.00272	2.192e-10	acylphosphatase (665 nt)
GLRG_01774	-1.00382	5.01622e-06	subtilase (2808 nt)
GLRG_09975	-1.00428	8.35505e-08	hypothetical protein (1083 nt)
GLRG_02208	-1.0048	3.1764e-05	chitin recognition protein (2476 nt)
GLRG_04497	-1.0081	1.28945e-06	RhoGEF domain-containing protein (3217 nt)
GLRG_03199	-1.00897	8.37052e-10	hypothetical protein (3453 nt)
GLRG_03714	-1.00947	9.10906e-05	CoA-transferase family III (1786 nt)
GLRG_11561	-1.01019	0.000154729	hypothetical protein (483 nt)
GLRG_03019	-1.0135	2.80841e-05	amino acid permease (3996 nt)
GLRG_06202	-1.01497	4.95996e-05	pyridoxamine 5'-phosphate oxidase (684 nt)
GLRG_07276	-1.01653	0.0366602	hypothetical protein (915 nt)
GLRG_11103	-1.02116	0.0126791	alcohol dehydrogenase GroES-like domain-containing protein (1142 nt)
GLRG_11785	-1.02163	2.0802e-10	tubulin/FtsZ family protein (2024 nt)
GLRG_03284	-1.02226	6.86322e-14	X-Pro dipeptidyl-peptidase C-terminal non-catalytic domain-containing protein (1942 nt)
GLRG_08292	-1.0231	1.78946e-11	fungal specific transcription factor domain-containing protein (2365 nt)
GLRG_01734	-1.0239	0.00185232	hypothetical protein (796 nt)
GLRG_02115	-1.02423	2.1865e-06	hypothetical protein (1476 nt)
GLRG_07528	-1.02453	0.0374351	hypothetical protein (658 nt)
GLRG_08945	-1.02453	0.0071735	fungal specific transcription factor domain-containing protein (2399 nt)
GLRG_09435	-1.02628	0.00511111	hypothetical protein (1186 nt)
GLRG_10813	-1.0275	1.07711e-07	hypothetical protein (409 nt)
GLRG_06346	-1.02898	0.000617884	succinate-semialdehyde dehydrogenase (1650 nt)
GLRG_05619	-1.02924	0.00687039	RTA1 domain-containing protein (1143 nt)
GLRG_03428	-1.02933	0.0143038	hypothetical protein (645 nt)
GLRG_07181	-1.03133	2.32344e-06	hypothetical protein (1402 nt)
GLRG_07099	-1.0318	2.40061e-06	hypothetical protein (2068 nt)
GLRG_08663	-1.03208	4.621e-08	HMG box protein (2200 nt)
GLRG_07666	-1.03424	0.0117835	ABC-2 type transporter (4363 nt)
GLRG_04591	-1.03497	2.43499e-05	hypothetical protein (648 nt)
GLRG_07141	-1.03659	0.00256026	hypothetical protein (354 nt)
GLRG_09249	-1.03693	0.013882	hypothetical protein (10313 nt)
GLRG_04943	-1.0374	8.62305e-12	PhoD-like phosphatase (2040 nt)
GLRG_09805	-1.03896	6.42902e-05	amino acid permease (2054 nt)
GLRG_10389	-1.03973	1.07643e-06	hypothetical protein (1274 nt)
GLRG_02616	-1.04007	4.48539e-09	hypothetical protein (416 nt)
GLRG_02019	-1.0413	1.10191e-13	hypothetical protein (817 nt)
GLRG_01870	-1.04158	0.00821189	hypothetical protein (204 nt)
GLRG_04412	-1.04167	1.97969e-08	TfdA family Taurine catabolism dioxygenase TauD (1406 nt)
GLRG_02317	-1.04271	1.13568e-14	NAD dependent epimerase/dehydratase (953 nt)
GLRG_05800	-1.04419	0.000486525	hypothetical protein (924 nt)
GLRG_00157	-1.04452	4.38494e-08	triose-phosphate transporter (1321 nt)
GLRG_03975	-1.04554	7.14129e-21	hypothetical protein (900 nt)
GLRG_08240	-1.04562	1.17272e-11	short chain dehydrogenase (1095 nt)
GLRG_00712	-1.04744	2.77818e-10	sphingolipid long chain base-responsive protein LSP1 (1354 nt)
GLRG_01622	-1.04805	3.16079e-06	hypothetical protein (1085 nt)
GLRG_05339	-1.05059	2.96581e-06	hypothetical protein (2911 nt)
GLRG_01581	-1.05076	5.29898e-09	glycosyl hydrolase family 15 (2787 nt)
GLRG_08209	-1.05396	0.00144163	hypothetical protein (585 nt)
GLRG_08446	-1.05426	8.01533e-06	hypothetical protein (1510 nt)
GLRG_01859	-1.05464	1.28147e-08	glycosyltransferase family 28 domain-containing protein (2878 nt)
GLRG_08862	-1.05588	7.57836e-05	MFS hexose transporter (841 nt)
GLRG_09419	-1.05594	0.0314482	carbonic anhydrase (942 nt)
GLRG_00817	-1.05625	1.21622e-19	hypothetical protein (1353 nt)
GLRG_08476	-1.05641	4.35758e-18	3'5'-cyclic nucleotide phosphodiesterase (2792 nt)
GLRG_00449	-1.05645	0.0410125	hypothetical protein (549 nt)
GLRG_00874	-1.05668	0.0490726	hypothetical protein (560 nt)
GLRG_07994	-1.05719	1.31078e-14	XFP domain-containing protein (2806 nt)
GLRG_11001	-1.0575	2.31688e-06	hypothetical protein (395 nt)
GLRG_09345	-1.05754	2.79231e-09	hypothetical protein (827 nt)
GLRG_07030	-1.05768	0.0406367	major facilitator superfamily transporter (1621 nt)
GLRG_08757	-1.05825	1.44162e-08	hypothetical protein (1157 nt)
GLRG_03296	-1.05879	1.45929e-08	hypothetical protein (1208 nt)
GLRG_10971	-1.05937	4.43949e-07	hypothetical protein (1755 nt)
GLRG_05664	-1.05968	4.44945e-09	alcohol dehydrogenase GroES-like domain-containing protein (1210 nt)
GLRG_04505	-1.06037	6.34781e-10	hypothetical protein (589 nt)
GLRG_09176	-1.06156	0.00981177	hypothetical protein (480 nt)
GLRG_03967	-1.06225	1.93048e-06	hypothetical protein (2845 nt)
GLRG_07769	-1.06274	0.00816894	hypothetical protein (1274 nt)
GLRG_01712	-1.06282	8.53353e-05	purine-cytosine permease FCY21 (1490 nt)
GLRG_11102	-1.0649	1.23007e-05	polysaccharide deacetylase (996 nt)
GLRG_05083	-1.06568	8.33247e-08	protein kinase domain-containing protein (1851 nt)
GLRG_03154	-1.06603	1.73084e-05	fatty acid hydroxylase superfamily protein (749 nt)
GLRG_11552	-1.06621	2.17082e-12	complex I intermediate-associated protein 30 (677 nt)
GLRG_09637	-1.06776	9.29356e-07	rhamnogalacturonase B (1840 nt)
GLRG_04711	-1.06858	6.06598e-14	hypothetical protein (1456 nt)
GLRG_05312	-1.07047	2.1281e-13	protein kinase domain-containing protein (1986 nt)
GLRG_10238	-1.07131	1.85471e-06	male sterility protein (3469 nt)
GLRG_10759	-1.07143	0.00806548	hypothetical protein (1980 nt)
GLRG_05518	-1.0723	2.4971e-12	fungal specific transcription factor domain-containing protein (2967 nt)
GLRG_06634	-1.07232	1.68579e-10	short chain dehydrogenase (771 nt)
GLRG_09495	-1.07234	2.21453e-05	FAD dependent oxidoreductase (1675 nt)
GLRG_10204	-1.0724	3.7857e-10	short-chain dehydrogenase/reductase SDR (819 nt)
GLRG_06284	-1.074	5.45767e-07	biotrophy-associated secreted protein 2 (364 nt)
GLRG_08525	-1.07572	7.63411e-06	malic enzyme (2037 nt)
GLRG_10349	-1.0784	1.03673e-13	glycerophosphoryl diester phosphodiesterase (3674 nt)
GLRG_00162	-1.07952	1.47338e-07	V-type ATPase (776 nt)
GLRG_11172	-1.07955	0.00953519	cutinase (699 nt)
GLRG_09597	-1.08009	8.15048e-18	flavoprotein (1800 nt)
GLRG_02102	-1.0804	6.71633e-13	kinase activator (1641 nt)
GLRG_05834	-1.08073	1.84208e-10	pirin (915 nt)
GLRG_08259	-1.08088	5.92723e-10	hypothetical protein (651 nt)
GLRG_00809	-1.08252	0.000169407	major facilitator superfamily transporter (1614 nt)
GLRG_04917	-1.08316	7.42819e-09	GAS2 domain-containing protein (2784 nt)
GLRG_00902	-1.08367	2.08856e-05	hypothetical protein (1017 nt)
GLRG_10552	-1.08415	0.00715061	hypothetical protein (498 nt)
GLRG_04181	-1.0844	0.000109821	hypothetical protein (948 nt)
GLRG_06805	-1.08595	2.69278e-08	PA domain-containing protein (2435 nt)
GLRG_00351	-1.08619	0.000814138	carboxylesterase (1776 nt)
GLRG_03804	-1.08691	1.00043e-08	ubiquitin interaction domain-containing protein (2651 nt)
GLRG_01125	-1.08698	4.46545e-07	vegetative cell wall protein gp1 (2254 nt)
GLRG_09535	-1.08726	7.63331e-11	leucine Rich Repeat family protein (3606 nt)
GLRG_02276	-1.08846	0.0279327	hypothetical protein (684 nt)
GLRG_09703	-1.08875	3.24477e-05	C6 zinc finger domain-containing protein (1844 nt)
GLRG_10028	-1.0901	0.00760347	glycosyl hydrolase family 2 (3243 nt)
GLRG_11141	-1.09031	0.0498567	DJ-1/PfpI family protein (714 nt)
GLRG_10274	-1.09071	5.13457e-10	hypothetical protein (2150 nt)
GLRG_09253	-1.09079	0.00321848	hypothetical protein (1389 nt)
GLRG_01165	-1.09247	0.0117143	hypothetical protein (2999 nt)
GLRG_08556	-1.0928	4.89534e-12	POT family protein (1900 nt)
GLRG_06253	-1.09314	8.17502e-06	hypothetical protein (645 nt)
GLRG_09973	-1.09339	0.0170236	hypothetical protein (906 nt)
GLRG_08822	-1.09412	1.73067e-14	Sir2 family protein (1756 nt)
GLRG_11401	-1.09511	3.6843e-10	phenazine biosynthesis-like protein (921 nt)
GLRG_01814	-1.096	0.00460791	zinc-binding dehydrogenase (1145 nt)
GLRG_05110	-1.09706	8.16861e-05	hypothetical protein (360 nt)
GLRG_01822	-1.09978	3.13867e-12	transmembrane amino acid transporter (1851 nt)
GLRG_08868	-1.10126	3.58022e-09	formyl transferase domain-containing protein (2196 nt)
GLRG_09390	-1.10222	1.03883e-05	type IIB DNA topoisomerase (1616 nt)
GLRG_04928	-1.10273	1.39388e-06	HAD superfamily phosphatase (651 nt)
GLRG_11758	-1.10369	0.0330205	hypothetical protein (1077 nt)
GLRG_06735	-1.10467	0.000254976	hypothetical protein (1159 nt)
GLRG_10642	-1.10526	0.000468105	heterokaryon incompatibility protein (1917 nt)
GLRG_11880	-1.10541	0.00113239	cytochrome P450 (1924 nt)
GLRG_10506	-1.10545	2.50616e-05	glycosyl hydrolase family 10 (1224 nt)
GLRG_04603	-1.10545	5.97253e-08	aldo/keto reductase (1061 nt)
GLRG_07887	-1.10607	0.00655741	proline rich protein 5MeD (660 nt)
GLRG_05706	-1.10899	8.96624e-05	methyltransferase domain-containing protein (1533 nt)
GLRG_10002	-1.11232	6.39075e-12	hypothetical protein (2497 nt)
GLRG_06208	-1.11263	9.81032e-14	F-box domain-containing protein (755 nt)
GLRG_03510	-1.11267	0.0332411	amidohydrolase (1039 nt)
GLRG_07425	-1.11349	4.30094e-07	thioesterase superfamily protein (633 nt)
GLRG_04638	-1.11405	0.0258563	RNA recognition domain-containing protein (2660 nt)
GLRG_11778	-1.1149	5.38936e-05	beta-ketoacyl synthase domain-containing protein (7181 nt)
GLRG_09386	-1.11541	0.0302142	GDSL-like Lipase/Acylhydrolase (844 nt)
GLRG_01868	-1.11692	1.20763e-14	hypothetical protein (915 nt)
GLRG_09086	-1.11837	0.00245591	hypothetical protein (1863 nt)
GLRG_10023	-1.11886	7.16882e-09	UV damage endonuclease UvdE (2145 nt)
GLRG_10322	-1.12282	2.06224e-07	hydantoinase B/oxoprolinase (5033 nt)
GLRG_06277	-1.12516	0.0424502	hypothetical protein (404 nt)
GLRG_03689	-1.12597	2.06722e-17	hypothetical protein (2000 nt)
GLRG_06377	-1.12644	9.62756e-09	major facilitator superfamily transporter (1554 nt)
GLRG_01213	-1.12666	0.000159153	short chain dehydrogenase (1875 nt)
GLRG_09993	-1.13095	0.000561714	hypothetical protein (1653 nt)
GLRG_10080	-1.13191	0.0329602	heterokaryon incompatibility protein (1688 nt)
GLRG_04102	-1.13293	0.0105565	hypothetical protein (909 nt)
GLRG_01168	-1.13364	3.109e-06	major facilitator superfamily transporter (1875 nt)
GLRG_01007	-1.13369	0.000254836	hypothetical protein (1795 nt)
GLRG_07786	-1.13508	2.78862e-08	hypothetical protein (984 nt)
GLRG_10829	-1.13621	0.0328949	phosphate transporter (2048 nt)
GLRG_08781	-1.13654	1.78818e-10	mandelate racemase/muconate lactonizing enzyme domain-containing protein (1418 nt)
GLRG_06990	-1.13727	0.00438826	hypothetical protein (1290 nt)
GLRG_11113	-1.13926	7.7946e-09	hypothetical protein (873 nt)
GLRG_10896	-1.13971	3.80051e-12	hypothetical protein (435 nt)
GLRG_08179	-1.1403	0.00913396	hypothetical protein (1194 nt)
GLRG_06643	-1.14347	0.00108753	phosphoesterase (1388 nt)
GLRG_01150	-1.14457	1.17356e-08	fungal specific transcription factor domain-containing protein (2279 nt)
GLRG_08639	-1.14499	0.0311143	cytochrome P450 CYP2 subfamily (1026 nt)
GLRG_00894	-1.14513	4.45786e-07	hypothetical protein (423 nt)
GLRG_07145	-1.14586	0.00156827	cytochrome P450 (2086 nt)
GLRG_03112	-1.14654	2.34781e-11	hypothetical protein (2623 nt)
GLRG_06016	-1.14762	4.75111e-10	hypothetical protein (1236 nt)
GLRG_05858	-1.14793	0.000789583	lysophospholipase (1203 nt)
GLRG_07579	-1.14829	0.0498305	major facilitator superfamily transporter (1634 nt)
GLRG_11425	-1.14861	0.036444	beta-ketoacyl synthase domain-containing protein (2589 nt)
GLRG_09504	-1.14893	0.000290253	class II Aldolase and Adducin domain-containing protein (642 nt)
GLRG_01243	-1.14898	5.81107e-19	nitroreductase (615 nt)
GLRG_02906	-1.15025	2.15022e-07	hypothetical protein (951 nt)
GLRG_11823	-1.15069	0.00674183	hypothetical protein (714 nt)
GLRG_07715	-1.15103	7.30415e-06	SET domain-containing protein (1752 nt)
GLRG_11537	-1.15128	0.00103683	hypothetical protein (1187 nt)
GLRG_01044	-1.15214	0.00106039	hypothetical protein (1467 nt)
GLRG_01869	-1.1534	0.00177672	hypothetical protein (252 nt)
GLRG_02409	-1.15527	7.77403e-08	oxidoreductase (849 nt)
GLRG_08009	-1.15655	0.00142907	fungal specific transcription factor domain-containing protein (1456 nt)
GLRG_11175	-1.15691	9.83718e-08	acetyltransferase (756 nt)
GLRG_07567	-1.15753	2.60902e-18	membrane transporter (1808 nt)
GLRG_07878	-1.161	0.029498	aromatic prenyltransferase (1333 nt)
GLRG_04243	-1.16196	6.94536e-08	hypothetical protein (1433 nt)
EFGLGG00000000132	-1.1641	0.000327414	#N/A
GLRG_11793	-1.16572	7.70892e-12	O-methyltransferase (1504 nt)
GLRG_10814	-1.16574	0.012212	hypothetical protein (255 nt)
GLRG_06270	-1.16635	2.33614e-09	hypothetical protein (543 nt)
GLRG_03640	-1.16825	2.73412e-08	hypothetical protein (957 nt)
GLRG_09091	-1.16839	0.000384094	hypothetical protein (3961 nt)
GLRG_07546	-1.16878	0.000734692	hypothetical protein (1486 nt)
GLRG_10968	-1.17025	1.34202e-09	vault protein inter-alpha-trypsin (3141 nt)
GLRG_09786	-1.17094	8.71145e-27	HVA22 family TB2/DP1 protein (1262 nt)
GLRG_09713	-1.17124	1.34571e-08	HypE protein (387 nt)
GLRG_01939	-1.17213	0.0367942	serine carboxypeptidase (1773 nt)
GLRG_09245	-1.17371	2.64393e-05	FAD dependent oxidoreductase (2505 nt)
GLRG_09930	-1.17409	0.0317498	hypothetical protein (498 nt)
GLRG_07672	-1.17697	1.24638e-20	ABC-2 type transporter (4913 nt)
GLRG_04247	-1.17761	1.41133e-10	hypothetical protein (549 nt)
GLRG_03282	-1.17824	0.0151054	hypothetical protein (270 nt)
GLRG_11798	-1.17879	0.0272985	beta-ketoacyl synthase domain-containing protein (8078 nt)
GLRG_10985	-1.17938	3.8049e-05	DNA-binding protein (1124 nt)
GLRG_09708	-1.18001	2.36663e-11	hypothetical protein (465 nt)
GLRG_09699	-1.18192	0.00444599	hypothetical protein (1931 nt)
GLRG_03415	-1.18209	0.0313846	hypothetical protein (519 nt)
GLRG_08744	-1.18262	2.97456e-12	hypothetical protein (2082 nt)
GLRG_07180	-1.18514	9.42886e-09	hypothetical protein (991 nt)
GLRG_05325	-1.18523	2.14886e-08	hypothetical protein (1549 nt)
GLRG_09563	-1.18533	0.0133867	hypothetical protein (773 nt)
GLRG_07085	-1.18564	4.25372e-14	hypothetical protein (1258 nt)
GLRG_04275	-1.18664	2.51012e-09	hypothetical protein (708 nt)
GLRG_04735	-1.18753	4.00769e-10	major facilitator superfamily transporter (2167 nt)
GLRG_01055	-1.188	7.87851e-10	hypothetical protein (581 nt)
GLRG_09779	-1.18913	1.70244e-17	hypothetical protein (554 nt)
GLRG_03931	-1.18985	2.19647e-06	hypothetical protein (2906 nt)
GLRG_04815	-1.19039	1.26072e-24	cell wall protein PhiA (615 nt)
GLRG_09425	-1.19584	0.000116153	cytochrome P450 (1900 nt)
GLRG_02757	-1.19661	9.50146e-06	hypothetical protein (744 nt)
GLRG_00296	-1.19673	1.15041e-06	hypothetical protein (2437 nt)
GLRG_10079	-1.19684	9.13028e-09	glycosyl hydrolase family 61 (1347 nt)
GLRG_01849	-1.19908	5.30641e-10	ZIP Zinc transporter (1908 nt)
GLRG_03168	-1.19979	2.08484e-12	glucose-repressible protein (268 nt)
GLRG_05047	-1.19979	0.0020413	hypothetical protein (693 nt)
GLRG_11975	-1.2004	2.80868e-07	hypothetical protein (1022 nt)
GLRG_10895	-1.20129	8.78057e-08	major facilitator superfamily transporter (1836 nt)
GLRG_05833	-1.20321	1.05283e-22	glutathione S-transferase (1365 nt)
GLRG_08672	-1.20348	4.32702e-08	iron permease FTR1 family protein (1263 nt)
GLRG_08004	-1.20376	1.05396e-11	amino acid permease (2037 nt)
GLRG_06286	-1.20427	1.69756e-05	metalloprotease (952 nt)
GLRG_07902	-1.20508	9.58668e-12	hypothetical protein (777 nt)
GLRG_10743	-1.20653	0.00884011	major facilitator superfamily transporter (2137 nt)
GLRG_01878	-1.20861	4.60052e-20	zinc-binding dehydrogenase (1142 nt)
GLRG_07825	-1.20932	2.66057e-17	sugar 1 (1567 nt)
GLRG_01109	-1.20933	0.0111736	phenol hydroxylase (2492 nt)
GLRG_08770	-1.21032	1.0879e-05	hypothetical protein (1490 nt)
GLRG_06496	-1.21353	7.35523e-05	phytase (2389 nt)
GLRG_06660	-1.21636	0.0339744	glycosyl hydrolase family 18 (1636 nt)
GLRG_01626	-1.21836	5.78019e-29	ATPase (2361 nt)
GLRG_04883	-1.22062	9.62627e-07	hypothetical protein (744 nt)
GLRG_08054	-1.22156	7.54605e-09	hypothetical protein (1645 nt)
GLRG_10306	-1.222	6.80536e-06	CFEM domain-containing protein (1540 nt)
GLRG_06992	-1.22217	1.90981e-16	molybdenum cofactor biosynthesis protein C (735 nt)
GLRG_05688	-1.22275	2.79229e-06	hypothetical protein (1389 nt)
GLRG_08417	-1.22381	3.36918e-15	hypothetical protein (1161 nt)
GLRG_08236	-1.22561	0.0052819	hypothetical protein (826 nt)
GLRG_07701	-1.22787	0.00115576	copper amine oxidase (1878 nt)
GLRG_09371	-1.22816	1.77546e-09	mechanosensitive ion channel (2583 nt)
GLRG_10247	-1.22893	6.84464e-06	glycosyl hydrolase family 71 (1616 nt)
GLRG_04336	-1.22961	0.00850213	hypothetical protein (201 nt)
GLRG_07655	-1.23058	2.29852e-10	hypothetical protein (867 nt)
GLRG_01423	-1.23093	3.47252e-13	hypothetical protein (1560 nt)
GLRG_01840	-1.23147	2.18807e-11	zinc-binding dehydrogenase (1210 nt)
GLRG_01006	-1.23209	1.58222e-11	CFEM domain-containing protein (594 nt)
GLRG_02599	-1.23288	5.92121e-13	hypothetical protein (846 nt)
GLRG_09735	-1.23557	4.09182e-09	hypothetical protein (2933 nt)
GLRG_03027	-1.23843	0.00020976	hypothetical protein (216 nt)
GLRG_01339	-1.23854	2.5627e-16	hypothetical protein (2309 nt)
GLRG_08262	-1.23991	0.0153637	tetratricopeptide (2970 nt)
GLRG_07039	-1.24026	1.86031e-10	arginase (983 nt)
GLRG_02936	-1.24052	3.93245e-10	class II Aldolase and Adducin domain-containing protein (1089 nt)
GLRG_03484	-1.24093	0.00804503	rhomboid family protein (417 nt)
GLRG_01078	-1.24105	0.000748615	sugar transporter (1438 nt)
GLRG_06455	-1.24247	0.0178093	hypothetical protein (1773 nt)
GLRG_09856	-1.24253	6.1639e-10	AN1-like Zinc finger (936 nt)
GLRG_10661	-1.24257	1.36391e-09	DHH family protein (1543 nt)
GLRG_06637	-1.24343	2.05748e-07	voltage gated chloride channel (2341 nt)
GLRG_05340	-1.24463	3.08144e-09	pyrimidine 5'-nucleotidase (906 nt)
GLRG_08777	-1.24931	0.0100011	glycosyl hydrolase family 47 (1730 nt)
GLRG_09518	-1.2508	2.49149e-15	cytochrome P450 (1398 nt)
GLRG_01809	-1.25329	3.08956e-05	SMP-30/Gluconolaconase/LRE-like region (1320 nt)
GLRG_09411	-1.2534	9.17075e-09	hypothetical protein (1415 nt)
GLRG_03807	-1.25533	2.00652e-12	Gti1/Pac2 family protein (1356 nt)
GLRG_05584	-1.2555	2.0469e-13	hypothetical protein (1046 nt)
GLRG_09976	-1.25626	1.14081e-06	hypothetical protein (1223 nt)
GLRG_04440	-1.2563	5.26741e-20	cytochrome P450 (1885 nt)
GLRG_11954	-1.2567	1.38477e-13	major facilitator superfamily transporter (1452 nt)
GLRG_03272	-1.25772	0.0165536	integral membrane family protein (1624 nt)
GLRG_06880	-1.25803	0.00051816	hypothetical protein (1541 nt)
GLRG_04061	-1.2583	4.19771e-09	3-beta hydroxysteroid dehydrogenase/isomerase (1545 nt)
GLRG_02210	-1.2584	7.22167e-11	hypothetical protein (1273 nt)
GLRG_02438	-1.26796	1.13473e-10	hypothetical protein (1364 nt)
GLRG_07564	-1.26883	4.83424e-10	SUR7 protein (905 nt)
GLRG_01273	-1.26908	4.05321e-10	hydrolase (1000 nt)
GLRG_01116	-1.27003	0.000797081	major facilitator superfamily transporter (1885 nt)
GLRG_04830	-1.27172	0.012997	hypothetical protein (1154 nt)
GLRG_08226	-1.27545	4.88465e-09	alpha/beta hydrolase fold protein (1576 nt)
GLRG_02223	-1.2781	2.11004e-05	hypothetical protein (1345 nt)
GLRG_11453	-1.28002	0.000271871	glycosyl hydrolase family 92 (2606 nt)
GLRG_07926	-1.28215	8.51881e-14	hypothetical protein (348 nt)
GLRG_04882	-1.28325	3.25868e-05	C2H2 type zinc finger containing protein (1186 nt)
GLRG_11734	-1.2858	6.28182e-25	alcohol dehydrogenase GroES-like domain-containing protein (1047 nt)
GLRG_11284	-1.286	1.17837e-09	hypothetical protein (1179 nt)
GLRG_01556	-1.28758	5.50681e-13	dihydrouridine synthase (1207 nt)
GLRG_04468	-1.28875	1.41541e-09	fungal specific transcription factor domain-containing protein (3075 nt)
GLRG_11536	-1.29037	0.0182475	beta-lactamase (2005 nt)
GLRG_00788	-1.29037	0.0173136	endo-beta-1 (1347 nt)
GLRG_07877	-1.29413	0.00139092	cytochrome P450 (1690 nt)
GLRG_00565	-1.29451	3.83941e-07	hypothetical protein (312 nt)
GLRG_04345	-1.29472	8.49229e-16	hypothetical protein (910 nt)
GLRG_08152	-1.29564	3.46306e-10	hypothetical protein (366 nt)
GLRG_07661	-1.29583	6.51729e-16	GMC oxidoreductase (1962 nt)
GLRG_09778	-1.29633	2.79878e-12	hypothetical protein (366 nt)
GLRG_06086	-1.29741	0.0396173	hypothetical protein (531 nt)
GLRG_08289	-1.2988	1.02424e-10	hypothetical protein (624 nt)
GLRG_10852	-1.30311	2.18578e-07	hypothetical protein (1160 nt)
GLRG_02764	-1.3033	9.50711e-16	LAS seventeen-binding protein (2292 nt)
GLRG_06052	-1.30612	1.88927e-25	hypothetical protein (301 nt)
GLRG_00821	-1.31001	9.2623e-06	subtilase (1264 nt)
GLRG_10638	-1.31127	0.00142909	hypothetical protein (1878 nt)
GLRG_04261	-1.31334	1.83737e-08	beta-1 (2414 nt)
GLRG_09445	-1.31341	0.00179753	NUDIX domain-containing protein (1013 nt)
GLRG_08996	-1.31425	1.62593e-11	hypothetical protein (1176 nt)
GLRG_10794	-1.31579	6.08474e-13	stress responsive A/B Barrel domain-containing protein (409 nt)
GLRG_09644	-1.31608	0.000196465	ATPase (2001 nt)
GLRG_10085	-1.31634	0.0280448	hypothetical protein (302 nt)
GLRG_07251	-1.31956	0.0177385	hypothetical protein (381 nt)
GLRG_01851	-1.32092	0.00311667	hypothetical protein (290 nt)
GLRG_11914	-1.32099	3.18548e-06	hypothetical protein (365 nt)
GLRG_06087	-1.32105	2.1829e-19	hypothetical protein (1046 nt)
GLRG_11322	-1.32188	0.000415305	hypothetical protein (162 nt)
GLRG_11833	-1.32247	3.70516e-16	histidine acid phosphatase (1722 nt)
GLRG_03546	-1.32367	7.12594e-12	glycosyl hydrolase family 3 N terminal domain-containing protein (2648 nt)
GLRG_05583	-1.32518	3.02604e-10	hypothetical protein (2457 nt)
GLRG_07783	-1.32637	1.68784e-12	hypothetical protein (2066 nt)
GLRG_04313	-1.32711	0.034114	pisatin demethylase (872 nt)
GLRG_10710	-1.32838	8.08145e-08	arsenite efflux transporter (2340 nt)
GLRG_04337	-1.33004	1.53808e-07	hypothetical protein (228 nt)
GLRG_07710	-1.33099	1.26621e-08	hypothetical protein (1116 nt)
GLRG_06027	-1.33372	1.71027e-05	ABC transporter (4896 nt)
GLRG_00415	-1.33414	2.10808e-17	hypothetical protein (126 nt)
GLRG_03152	-1.33581	4.45546e-12	hypothetical protein (1142 nt)
GLRG_03509	-1.33591	0.0209617	thioesterase domain-containing protein (2986 nt)
GLRG_06503	-1.33807	0.000762396	hypothetical protein (378 nt)
GLRG_10130	-1.33888	1.35741e-06	cytochrome P450 (1730 nt)
GLRG_04014	-1.33998	0.00784591	hypothetical protein (312 nt)
GLRG_09710	-1.34044	3.77915e-10	hypothetical protein (861 nt)
GLRG_09900	-1.34113	1.00765e-14	monooxygenase (1715 nt)
GLRG_11626	-1.34483	0.000218942	beta-ketoacyl synthase domain-containing protein (9586 nt)
GLRG_07264	-1.34636	0.041708	hypothetical protein (1603 nt)
GLRG_10918	-1.34686	0.00310635	hypothetical protein (625 nt)
GLRG_11179	-1.34698	0.00274961	hypothetical protein (243 nt)
GLRG_04977	-1.34862	0.000786227	POT family protein (2035 nt)
GLRG_02287	-1.35023	3.5265e-22	glutathione S-transferase domain-containing protein (910 nt)
GLRG_06022	-1.35029	4.55842e-17	hypothetical protein (635 nt)
GLRG_00800	-1.35131	0.0163758	glycosyl hydrolase family 28 (1353 nt)
GLRG_11002	-1.3533	2.0469e-13	endoribonuclease L-PSP (3631 nt)
GLRG_07719	-1.35416	0.0486893	hypothetical protein (510 nt)
GLRG_10056	-1.35454	1.60408e-09	glycosyl Hydrolase Family 88 (1191 nt)
GLRG_01887	-1.3553	0.0320769	hypothetical protein (1674 nt)
GLRG_09396	-1.3559	2.12875e-08	hypothetical protein (1872 nt)
GLRG_04560	-1.35763	1.64002e-10	hypothetical protein (1381 nt)
GLRG_11549	-1.35834	9.08578e-10	NADH:flavin oxidoreductase/NADH oxidase (1157 nt)
GLRG_01773	-1.35838	0.0107765	hypothetical protein (547 nt)
GLRG_01893	-1.35907	0.0261235	NCS1 nucleoside transporter (1809 nt)
GLRG_02320	-1.35915	8.8211e-08	cell wall anchored protein (2260 nt)
GLRG_00249	-1.36128	0.000272724	hypothetical protein (1110 nt)
GLRG_00009	-1.36178	4.48361e-12	glycosyltransferase family 28 domain-containing protein (3807 nt)
GLRG_10884	-1.36398	0.000981896	hypothetical protein (346 nt)
GLRG_11562	-1.36443	0.0267792	cytochrome P450 (1632 nt)
GLRG_04126	-1.36604	3.44225e-09	conidiation protein 6 (327 nt)
GLRG_07049	-1.3672	8.27907e-08	major facilitator superfamily transporter (1368 nt)
GLRG_10078	-1.36761	4.47612e-11	hypothetical protein (506 nt)
GLRG_02116	-1.37084	0.0158266	zinc carboxypeptidase (1520 nt)
GLRG_00690	-1.37088	0.0304392	hypothetical protein (159 nt)
GLRG_01283	-1.37136	7.59067e-11	hypothetical protein (1615 nt)
GLRG_01847	-1.37262	0.000596737	amidase (1489 nt)
GLRG_04708	-1.37698	3.38473e-15	hypothetical protein (1195 nt)
GLRG_00793	-1.37735	1.63425e-06	hypothetical protein (1584 nt)
GLRG_08552	-1.37801	1.92492e-09	cytochrome P450 (2048 nt)
GLRG_01801	-1.38067	2.97055e-06	amidohydrolase (1344 nt)
GLRG_09289	-1.3816	0.000130584	carboxylesterase (1781 nt)
GLRG_11513	-1.38235	0.00227792	hypothetical protein (1119 nt)
GLRG_10510	-1.3833	3.0621e-23	hypothetical protein (330 nt)
GLRG_11290	-1.38423	1.09667e-08	hypothetical protein (1647 nt)
GLRG_10920	-1.38464	0.00299096	3-hydroxyacyl-CoA dehydrogenase (975 nt)
GLRG_08671	-1.38538	3.48497e-08	multicopper oxidase (2128 nt)
GLRG_11148	-1.38619	0.00813629	polysaccharide deacetylase (2205 nt)
GLRG_05684	-1.38833	2.20128e-06	alcohol dehydrogenase GroES domain-containing protein (811 nt)
GLRG_09014	-1.39118	3.36991e-07	sugar porter family MFS transporter (1790 nt)
GLRG_09475	-1.39163	3.98775e-07	major facilitator superfamily transporter (2041 nt)
GLRG_11506	-1.39421	0.0185007	hypothetical protein (774 nt)
GLRG_10229	-1.39933	0.00781725	hypothetical protein (343 nt)
GLRG_06525	-1.40089	0.0257814	hypothetical protein (333 nt)
GLRG_07116	-1.40171	0.00368322	hypothetical protein (5714 nt)
GLRG_09064	-1.40322	0.00319954	hypothetical protein (441 nt)
GLRG_10610	-1.40366	0.00785398	hypothetical protein (1277 nt)
GLRG_09709	-1.40438	2.29473e-22	hypothetical protein (516 nt)
GLRG_11502	-1.40665	0.00047033	multicopper oxidase (2070 nt)
GLRG_07012	-1.41162	0.000524079	hypothetical protein (858 nt)
GLRG_06444	-1.41554	3.82832e-11	hypothetical protein (1659 nt)
GLRG_10230	-1.41576	0.000813798	hypothetical protein (537 nt)
GLRG_10443	-1.41677	1.14148e-13	acyl-CoA dehydrogenase domain-containing protein (1343 nt)
GLRG_02080	-1.41723	0.00301251	CFEM domain-containing protein (1216 nt)
GLRG_08980	-1.41792	2.89677e-08	short chain dehydrogenase (816 nt)
GLRG_05662	-1.41849	2.35007e-10	CFEM domain-containing protein (1273 nt)
GLRG_07582	-1.41856	1.92769e-20	voltage-gated potassium channel beta-1 subunit (213 nt)
GLRG_00192	-1.41885	0.0147728	hypothetical protein (1195 nt)
GLRG_07134	-1.41888	0.0319859	hypothetical protein (279 nt)
GLRG_07728	-1.41932	7.2288e-10	hypothetical protein (372 nt)
GLRG_01198	-1.42102	4.65665e-16	methyltransferase domain-containing protein (2091 nt)
GLRG_01191	-1.42131	0.000746783	hypothetical protein (829 nt)
GLRG_00624	-1.42267	1.149e-12	hypothetical protein (1921 nt)
GLRG_01963	-1.42297	1.24724e-10	heterokaryon incompatibility protein (567 nt)
GLRG_06648	-1.42854	3.49771e-09	peptidase family M28 (1546 nt)
GLRG_02329	-1.42937	0.00146939	hypothetical protein (545 nt)
GLRG_04482	-1.42941	5.88654e-09	hypothetical protein (1402 nt)
GLRG_04545	-1.43026	7.1411e-09	hypothetical protein (1879 nt)
GLRG_01839	-1.43195	0.0041323	hypothetical protein (429 nt)
GLRG_08018	-1.4329	2.73741e-12	ctr copper transporter (721 nt)
GLRG_07663	-1.4332	6.65179e-06	integral membrane protein (1258 nt)
GLRG_11093	-1.43356	0.000119983	hypothetical protein (219 nt)
GLRG_02360	-1.43389	1.71281e-09	hypothetical protein (1462 nt)
GLRG_10771	-1.43415	4.27476e-08	nonselective cation channel (2300 nt)
GLRG_09736	-1.43655	2.96453e-18	hypothetical protein (2203 nt)
GLRG_10431	-1.43746	0.0424236	hypothetical protein (1837 nt)
GLRG_08212	-1.44057	2.21786e-15	beta-ketoacyl synthase domain-containing protein (7520 nt)
GLRG_01940	-1.44109	5.9981e-07	hypothetical protein (2575 nt)
GLRG_11619	-1.44163	6.16924e-06	hypothetical protein (1547 nt)
GLRG_11286	-1.44205	0.0185115	hypothetical protein (315 nt)
GLRG_09122	-1.44556	2.79638e-08	hard-surface induced protein 5 (617 nt)
GLRG_09174	-1.45553	0.0257923	hypothetical protein (417 nt)
GLRG_08177	-1.4567	0.0493601	hypothetical protein (318 nt)
GLRG_03930	-1.45978	8.49864e-08	2OG-Fe(II) oxygenase superfamily protein (1384 nt)
GLRG_10928	-1.45998	0.0101441	hypothetical protein (390 nt)
GLRG_00792	-1.46046	1.79008e-23	short chain dehydrogenase (858 nt)
GLRG_00512	-1.46071	0.000768311	catalase (1809 nt)
GLRG_03731	-1.46187	3.30281e-10	hypothetical protein (1035 nt)
GLRG_11800	-1.46331	0.00104712	aconitase family protein (3188 nt)
GLRG_09117	-1.4637	2.4563e-05	triose-phosphate transporter (686 nt)
GLRG_11282	-1.46373	5.00608e-16	hypothetical protein (1291 nt)
GLRG_01908	-1.46374	9.92639e-08	nucleotide sugar dehydrogenase (2107 nt)
GLRG_03767	-1.46562	3.12088e-12	hypothetical protein (1582 nt)
GLRG_09737	-1.46673	8.45681e-05	hypothetical protein (1313 nt)
GLRG_01214	-1.46723	1.81251e-11	fungal specific transcription factor domain-containing protein (3028 nt)
GLRG_10909	-1.46752	0.046784	glycosyl hydrolase family 3 N terminal domain-containing protein (2699 nt)
GLRG_11071	-1.46773	0.0446242	hypothetical protein (747 nt)
GLRG_02760	-1.46791	1.00245e-16	YeeE/YedE family protein (1060 nt)
GLRG_08082	-1.47037	0.0375377	hypothetical protein (507 nt)
GLRG_12000	-1.47328	4.31106e-08	hypothetical protein (736 nt)
GLRG_07882	-1.47412	0.0010931	hypothetical protein (4790 nt)
GLRG_08861	-1.48079	8.31772e-16	hypothetical protein (492 nt)
GLRG_10898	-1.48171	6.11397e-08	AMP-binding enzyme (1844 nt)
GLRG_10489	-1.48655	7.39422e-08	hypothetical protein (2263 nt)
GLRG_02209	-1.48927	5.37217e-16	hypothetical protein (1287 nt)
GLRG_07066	-1.48951	0.0300271	choline transporter (1265 nt)
GLRG_09793	-1.49038	2.37306e-11	metalloprotease MEP1 (1035 nt)
GLRG_03545	-1.49038	2.68857e-12	hypothetical protein (1932 nt)
GLRG_10736	-1.49055	0.0343053	aminotransferase class I and II (2395 nt)
GLRG_11672	-1.49099	0.0166442	hypothetical protein (268 nt)
GLRG_08024	-1.49117	2.32368e-10	hypothetical protein (1360 nt)
GLRG_07684	-1.4913	1.02101e-45	FAD binding domain-containing protein (1695 nt)
GLRG_06436	-1.49213	0.00896247	peptidase S41 family protein (2618 nt)
GLRG_05318	-1.49225	1.26049e-07	hypothetical protein (1206 nt)
GLRG_05835	-1.49312	0.0426377	major facilitator superfamily transporter (1935 nt)
GLRG_01954	-1.49395	9.85397e-13	thermoresistant glucokinase family carbohydrate kinase (646 nt)
GLRG_07096	-1.49585	0.000187053	fungal cellulose binding domain-containing protein (1636 nt)
GLRG_09538	-1.49702	0.013977	carboxylesterase (1728 nt)
GLRG_01594	-1.49766	2.9841e-12	hypothetical protein (1112 nt)
GLRG_06948	-1.49809	2.51023e-07	C2 domain-containing protein (3842 nt)
GLRG_08863	-1.4982	8.3615e-14	NADH:flavin oxidoreductase/NADH oxidase (1182 nt)
GLRG_01001	-1.49944	0.00785623	hypothetical protein (317 nt)
GLRG_11298	-1.5004	3.75633e-13	NADH:flavin oxidoreductase/NADH oxidase (1411 nt)
GLRG_10266	-1.50237	1.10209e-30	hypothetical protein (2241 nt)
GLRG_07133	-1.50301	1.22954e-25	hypothetical protein (538 nt)
GLRG_10885	-1.50359	0.000327414	CFEM domain-containing protein (2052 nt)
GLRG_10690	-1.50401	0.00568745	deuterolysin metalloprotease (1243 nt)
GLRG_11516	-1.50409	1.47119e-12	hypothetical protein (909 nt)
GLRG_02294	-1.50427	3.04169e-16	hypothetical protein (1289 nt)
GLRG_07031	-1.50495	0.000872733	OPT oligopeptide transporter (2880 nt)
GLRG_05806	-1.5055	1.1729e-16	hypothetical protein (367 nt)
GLRG_11590	-1.5063	8.56918e-06	hypothetical protein (2079 nt)
GLRG_08864	-1.50778	1.65063e-08	ABC-2 type transporter (4811 nt)
GLRG_00227	-1.50954	0.00021429	alcohol dehydrogenase GroES-like domain-containing protein (1089 nt)
GLRG_07098	-1.51024	5.8001e-09	short chain dehydrogenase (1080 nt)
GLRG_11329	-1.51174	0.0175591	hypothetical protein (345 nt)
GLRG_00307	-1.51324	2.4362e-18	hypothetical protein (537 nt)
GLRG_04019	-1.51534	7.29718e-11	hypothetical protein (2649 nt)
GLRG_03437	-1.51652	1.38563e-07	hypothetical protein (1554 nt)
GLRG_11352	-1.51661	6.0736e-05	cell surface protein (946 nt)
GLRG_09738	-1.51729	8.9074e-06	POT family protein (2115 nt)
GLRG_05755	-1.51899	7.43388e-15	zinc-binding dehydrogenase (1113 nt)
GLRG_06561	-1.51899	4.59026e-12	hypothetical protein (324 nt)
GLRG_11105	-1.5201	0.0283773	short chain dehydrogenase (896 nt)
GLRG_09606	-1.52295	3.67788e-06	hypothetical protein (1765 nt)
GLRG_06566	-1.52339	0.0219341	beta-lactamase (1796 nt)
GLRG_04236	-1.52402	2.00496e-11	hypothetical protein (522 nt)
GLRG_11492	-1.52605	5.72747e-05	hypothetical protein (395 nt)
GLRG_09688	-1.52624	0.0039286	hypothetical protein (1479 nt)
GLRG_04267	-1.52643	1.35043e-15	hypothetical protein (608 nt)
EFGLGG00000000063	-1.52683	8.39369e-05	#N/A
GLRG_11112	-1.52895	9.88578e-08	hypothetical protein (284 nt)
GLRG_08253	-1.53002	0.000694	CFEM domain-containing protein (1618 nt)
GLRG_11910	-1.53209	0.00192782	hypothetical protein (1123 nt)
GLRG_06967	-1.53585	0.0336884	hypothetical protein (874 nt)
GLRG_07398	-1.53586	0.00132005	male sterility protein (1218 nt)
GLRG_02630	-1.53751	4.65665e-16	O-methyltransferase (1586 nt)
GLRG_08548	-1.53788	1.94094e-12	FAD dependent oxidoreductase (1831 nt)
GLRG_03813	-1.54165	0.0345928	hypothetical protein (237 nt)
GLRG_07885	-1.54311	1.23802e-06	cell agglutination protein mam3 (5886 nt)
GLRG_07152	-1.54453	1.16825e-13	hypothetical protein (1704 nt)
GLRG_10275	-1.54476	1.63198e-05	hypothetical protein (306 nt)
GLRG_09292	-1.54479	0.000405586	glycosyl hydrolase family 31 (1998 nt)
GLRG_07022	-1.54527	3.11569e-09	phosphorylcholine phosphatase (1095 nt)
GLRG_06985	-1.54568	0.00712469	hypothetical protein (817 nt)
GLRG_09547	-1.5485	0.000942267	metal ion transporter metal ion transporter (1895 nt)
GLRG_02947	-1.54875	0.0336389	LysM domain-containing protein (526 nt)
GLRG_07048	-1.54914	1.00159e-22	quinone oxidoreductase (898 nt)
GLRG_02964	-1.5506	1.94951e-08	hypothetical protein (927 nt)
GLRG_07135	-1.55084	7.94416e-16	glycerophosphoryl diester phosphodiesterase (1254 nt)
GLRG_10511	-1.55123	0.00423746	dienelactone hydrolase (1004 nt)
GLRG_06071	-1.55526	4.58615e-05	hypothetical protein (1192 nt)
GLRG_00464	-1.55564	0.000344992	hypothetical protein (1789 nt)
GLRG_00256	-1.55625	0.01383	metalloprotease (977 nt)
GLRG_07491	-1.55731	2.0408e-11	hypothetical protein (776 nt)
GLRG_10632	-1.55793	0.0337906	hypothetical protein (453 nt)
GLRG_08683	-1.55914	2.05394e-18	pirin (977 nt)
GLRG_09235	-1.55971	1.84208e-10	alcohol dehydrogenase GroES-like domain-containing protein (1497 nt)
GLRG_04465	-1.56133	2.29179e-16	hypothetical protein (488 nt)
GLRG_07734	-1.56233	3.15774e-06	glycosyl hydrolase family 3 N terminal domain-containing protein (2677 nt)
GLRG_02688	-1.56507	0.00388205	(2478 nt)
GLRG_01855	-1.56573	0.00560936	hypothetical protein (1537 nt)
GLRG_10954	-1.56834	0.000588114	hypothetical protein (1353 nt)
GLRG_06868	-1.56908	6.21358e-16	GMC oxidoreductase (2076 nt)
GLRG_11468	-1.57178	0.00134955	hypothetical protein (591 nt)
GLRG_05239	-1.57204	0.00322879	asparagine synthase (2300 nt)
GLRG_11629	-1.5737	3.12792e-18	hypothetical protein (1452 nt)
GLRG_03483	-1.57764	0.000584284	hypothetical protein (1437 nt)
GLRG_08722	-1.57882	0.000243483	hypothetical protein (2954 nt)
GLRG_02105	-1.58308	1.68552e-09	hypothetical protein (1731 nt)
GLRG_11481	-1.58399	1.38336e-09	hypothetical protein (2127 nt)
GLRG_03030	-1.58545	1.23642e-46	hypothetical protein (1224 nt)
GLRG_11867	-1.58621	0.029108	hypothetical protein (1075 nt)
GLRG_09013	-1.58701	3.3484e-07	hypothetical protein (1351 nt)
GLRG_09765	-1.58919	0.000403009	hypothetical protein (1200 nt)
GLRG_07782	-1.58922	3.13077e-17	arsenite efflux transporter (2546 nt)
GLRG_02660	-1.58948	0.0111788	acyltransferase (1557 nt)
GLRG_07952	-1.5901	3.75698e-17	NmrA-like family protein (1018 nt)
GLRG_09616	-1.59039	1.65234e-10	solid-state culture specific ATP-grasp domain-containing protein (1614 nt)
GLRG_00803	-1.59119	6.66924e-06	hypothetical protein (698 nt)
GLRG_10765	-1.59288	5.50742e-11	dienelactone hydrolase (1544 nt)
GLRG_02132	-1.59391	0.00105901	hypothetical protein (2660 nt)
GLRG_09123	-1.59527	0.0218643	UDP-glucuronosyl/UDP-glucosyltransferase (1327 nt)
GLRG_03174	-1.59696	8.31295e-12	hypothetical protein (915 nt)
GLRG_11923	-1.59735	4.37095e-07	hypothetical protein (747 nt)
GLRG_11400	-1.59799	1.7116e-22	zinc-binding dehydrogenase (1121 nt)
GLRG_08188	-1.59855	0.000200222	flavin containing amine oxidoreductase (1420 nt)
GLRG_08230	-1.60001	1.42809e-17	NAD dependent epimerase/dehydratase (1311 nt)
GLRG_03980	-1.60075	2.18517e-08	hypothetical protein (1009 nt)
GLRG_01203	-1.6012	1.05088e-15	hypothetical protein (1849 nt)
GLRG_11538	-1.60264	0.0151601	endoglucanase (1242 nt)
GLRG_06092	-1.60403	2.75491e-10	alpha-1 (1360 nt)
GLRG_11184	-1.60793	5.08621e-09	short chain dehydrogenase (1221 nt)
GLRG_02426	-1.60901	9.39582e-09	eukaryotic aspartyl protease (1827 nt)
GLRG_10040	-1.60906	1.18165e-11	hypothetical protein (344 nt)
GLRG_09206	-1.60941	7.00043e-14	MBOAT family protein (2559 nt)
GLRG_08005	-1.6114	1.48822e-28	carbonyl reductase (997 nt)
GLRG_11191	-1.61153	9.24086e-14	hypothetical protein (1915 nt)
GLRG_01041	-1.61337	0.00527844	hypothetical protein (628 nt)
GLRG_07995	-1.61402	2.4807e-10	catalase (2337 nt)
GLRG_09581	-1.61494	2.91761e-25	cytochrome P450 (2000 nt)
GLRG_10320	-1.61522	0.00172939	hypothetical protein (1843 nt)
GLRG_05799	-1.61552	0.0064697	ubiquinol-cytochrome-c reductase cytochrome c1 (735 nt)
GLRG_11830	-1.61587	4.86971e-07	kynureninase (1613 nt)
GLRG_02726	-1.61715	0.000104257	class VII chitin synthase (2562 nt)
GLRG_02944	-1.61731	3.72245e-19	glycosyl hydrolase family 45 (894 nt)
GLRG_05035	-1.61752	6.13311e-11	short chain dehydrogenase (1050 nt)
GLRG_09806	-1.61754	0.0224499	hypothetical protein (1359 nt)
GLRG_10741	-1.61931	3.97194e-05	hypothetical protein (1309 nt)
GLRG_10237	-1.61966	4.39514e-10	NCS1 nucleoside transporter (1791 nt)
GLRG_11334	-1.6221	2.42053e-06	multicopper oxidase (1959 nt)
GLRG_06647	-1.62355	4.09074e-07	ABC transporter (4413 nt)
GLRG_01708	-1.62365	0.0213942	hypothetical protein (351 nt)
GLRG_00052	-1.62645	1.26658e-11	urea carboxylase (3791 nt)
GLRG_07544	-1.62985	3.90568e-06	hypothetical protein (336 nt)
GLRG_03062	-1.62991	1.71361e-25	major facilitator superfamily transporter (1846 nt)
GLRG_07746	-1.63138	0.0033422	flavin containing amine oxidoreductase (2484 nt)
GLRG_00783	-1.63192	0.000387747	hypothetical protein (327 nt)
GLRG_08902	-1.63241	0.000560651	methyltransferase domain-containing protein (1583 nt)
GLRG_01002	-1.633	2.44906e-12	hypothetical protein (555 nt)
GLRG_06523	-1.63359	0.0251816	hypothetical protein (599 nt)
GLRG_09636	-1.63424	4.34886e-07	dimethylaniline monooxygenase (2099 nt)
GLRG_05520	-1.63535	1.76204e-12	glycosyl hydrolase family 12 (981 nt)
GLRG_00452	-1.63591	0.0249521	hypothetical protein (423 nt)
GLRG_01306	-1.63698	4.57804e-12	myb-like DNA-binding domain-containing protein (897 nt)
GLRG_02172	-1.63787	0.00198681	hypothetical protein (1393 nt)
GLRG_05622	-1.63873	4.59615e-14	acetamidase/Formamidase (1923 nt)
GLRG_04544	-1.63878	0.000126117	membrane dipeptidase (1509 nt)
GLRG_03021	-1.64261	4.52996e-08	hypothetical protein (294 nt)
GLRG_04780	-1.64695	1.09308e-08	CFEM domain-containing protein (1826 nt)
GLRG_10011	-1.64982	1.2587e-10	tat pathway signal sequence (1079 nt)
GLRG_02443	-1.64994	1.11185e-10	hypothetical protein (1948 nt)
GLRG_05523	-1.65075	1.76682e-05	necrosis inducing protein (1200 nt)
GLRG_11949	-1.65292	1.92981e-12	FAD binding domain-containing protein (1578 nt)
GLRG_07736	-1.65374	0.0199135	hypothetical protein (309 nt)
GLRG_07042	-1.65501	4.24954e-08	fungal specific transcription factor domain-containing protein (2643 nt)
GLRG_08048	-1.65513	0.000278576	hypothetical protein (1599 nt)
GLRG_01147	-1.65541	7.89192e-44	hypothetical protein (1082 nt)
GLRG_04474	-1.65791	0.00455488	lipase/thioesterase (375 nt)
GLRG_08720	-1.66079	0.00284253	hypothetical protein (228 nt)
GLRG_00051	-1.66121	1.86696e-07	LamB/YcsF family protein (786 nt)
GLRG_02782	-1.66285	0.000579541	hypothetical protein (477 nt)
GLRG_06590	-1.66401	4.52334e-30	cerato-platanin (538 nt)
GLRG_04274	-1.66488	6.3576e-05	hypothetical protein (1684 nt)
GLRG_09077	-1.6662	3.25506e-10	hypothetical protein (1719 nt)
GLRG_02118	-1.66716	0.000118225	hypothetical protein (2971 nt)
GLRG_06511	-1.66792	0.0064096	metalloprotease (950 nt)
GLRG_00387	-1.6717	1.66627e-10	integral membrane protein (1549 nt)
GLRG_02050	-1.67171	2.80734e-09	GATA zinc finger (669 nt)
GLRG_06505	-1.67364	9.8515e-08	hypothetical protein (1134 nt)
GLRG_01808	-1.67388	1.27142e-05	hypothetical protein (1109 nt)
GLRG_05783	-1.67901	0.000278164	CFEM domain-containing protein (822 nt)
GLRG_06813	-1.68071	0.000601979	glycosyl hydrolase family 35 (3521 nt)
GLRG_04948	-1.68094	2.58782e-16	short chain dehydrogenase (1032 nt)
GLRG_02583	-1.68296	1.59187e-06	beta-ketoacyl synthase domain-containing protein (7515 nt)
GLRG_07747	-1.68344	0.00177185	hypothetical protein (2014 nt)
GLRG_09675	-1.68365	0.00238305	arginyl-tRNA synthetase (1969 nt)
GLRG_09076	-1.68661	0.00036575	glucose-methanol-choline oxidoreductase (4268 nt)
GLRG_10497	-1.6873	7.44903e-27	ABC-2 type transporter (4692 nt)
GLRG_09607	-1.68788	1.03437e-13	hypothetical protein (891 nt)
GLRG_11472	-1.68805	0.000179954	hypothetical protein (1344 nt)
GLRG_05589	-1.69225	0.0004988	peroxidase (914 nt)
GLRG_04384	-1.69227	1.98502e-11	trehalase (2240 nt)
GLRG_06187	-1.6927	0.0173873	CVNH domain-containing protein (729 nt)
GLRG_02215	-1.69329	8.82169e-10	hypothetical protein (1188 nt)
GLRG_06028	-1.69357	0.0196893	MNNG and nitrosoguanidine resistance protein (1495 nt)
GLRG_09794	-1.69594	3.86933e-14	hypothetical protein (1559 nt)
GLRG_09686	-1.69902	1.43823e-12	hypothetical protein (1605 nt)
GLRG_10066	-1.70419	5.72752e-07	flavin-containing superfamily Amine oxidase (1398 nt)
GLRG_00993	-1.7061	1.36577e-08	hypothetical protein (2301 nt)
GLRG_01863	-1.70977	1.04845e-11	hypothetical protein (324 nt)
GLRG_01852	-1.7111	2.07471e-05	hypothetical protein (591 nt)
GLRG_09944	-1.71297	7.7808e-09	aldehyde dehydrogenase (1615 nt)
GLRG_08541	-1.71524	5.43477e-10	hypothetical protein (660 nt)
GLRG_10321	-1.71736	3.93616e-08	aminotransferase class I and II (1380 nt)
GLRG_05522	-1.72034	0.00444588	hypothetical protein (769 nt)
GLRG_00234	-1.72437	2.01088e-12	hypothetical protein (2338 nt)
GLRG_01045	-1.72638	1.31586e-18	endonuclease/Exonuclease/phosphatase (3069 nt)
GLRG_04582	-1.7281	0.00365721	hypothetical protein (253 nt)
GLRG_08924	-1.72823	4.54491e-12	hypothetical protein (1771 nt)
GLRG_07787	-1.72989	8.3343e-12	hypothetical protein (1695 nt)
GLRG_01757	-1.73099	9.6259e-06	UbiD family decarboxylase (20565 nt)
GLRG_00873	-1.73115	0.000238697	NmrA-like family protein (1161 nt)
GLRG_01850	-1.7365	2.99717e-10	hypothetical protein (671 nt)
GLRG_11771	-1.7386	2.56539e-06	O-methyltransferase (1353 nt)
GLRG_10097	-1.741	0.00559773	amino acid permease (1895 nt)
GLRG_08136	-1.74162	5.82041e-16	hypothetical protein (645 nt)
GLRG_01812	-1.74381	0.000739633	integral membrane protein (1441 nt)
GLRG_10851	-1.74459	3.97675e-28	hypothetical protein (724 nt)
GLRG_00949	-1.75192	7.80326e-14	hypothetical protein (671 nt)
GLRG_04618	-1.75263	8.91902e-22	F-box domain-containing protein (1720 nt)
GLRG_10051	-1.75363	9.14849e-36	hypothetical protein (1756 nt)
GLRG_05704	-1.75498	7.35291e-08	sulfate permease (3003 nt)
GLRG_01603	-1.75529	3.74709e-11	hypothetical protein (325 nt)
GLRG_06207	-1.7571	1.04348e-11	hypothetical protein (1188 nt)
GLRG_11050	-1.75744	8.0838e-09	translation initiation factor IF-2 (2430 nt)
GLRG_04699	-1.75862	2.90918e-11	hypothetical protein (1508 nt)
GLRG_06995	-1.75948	1.75259e-10	kelch domain-containing protein (1041 nt)
GLRG_04344	-1.75992	1.73478e-12	hypothetical protein (2223 nt)
GLRG_11821	-1.76023	6.10614e-05	linoleate diol synthase (4777 nt)
GLRG_09913	-1.76059	2.39281e-15	short chain dehydrogenase (1060 nt)
GLRG_11863	-1.76523	8.38572e-09	major facilitator superfamily transporter (1866 nt)
GLRG_09118	-1.76724	5.63327e-06	acyltransferase (1521 nt)
GLRG_06226	-1.76762	0.00903319	hypothetical protein (785 nt)
GLRG_04496	-1.76803	3.33067e-12	shwachman-Bodian-Diamond syndrome protein (628 nt)
GLRG_01906	-1.77455	0.0115792	glycosyl transferase family 2 (2239 nt)
GLRG_01037	-1.77496	0.000138094	hypothetical protein (473 nt)
GLRG_00895	-1.77591	3.17927e-09	catalase (771 nt)
GLRG_01830	-1.77942	0.0122286	Sodium:neurotransmitter symporter family protein (2203 nt)
GLRG_01665	-1.78546	5.14721e-50	ABC transporter transmembrane region (4242 nt)
GLRG_08241	-1.78673	0.00191826	OPT oligopeptide transporter (2989 nt)
GLRG_08186	-1.78683	6.82794e-28	GMC oxidoreductase (1814 nt)
GLRG_09400	-1.78964	1.41364e-05	CFEM domain-containing protein (1712 nt)
GLRG_11953	-1.78966	5.9749e-05	fatty acid hydroxylase superfamily protein (1080 nt)
GLRG_11835	-1.79021	6.06598e-14	KR domain-containing protein (8582 nt)
GLRG_09830	-1.79358	1.17979e-18	phosphatidylethanolamine-binding protein (823 nt)
GLRG_07165	-1.79402	4.37387e-05	major facilitator superfamily transporter (1939 nt)
GLRG_03500	-1.79579	3.91381e-12	2 (1045 nt)
GLRG_01962	-1.79635	8.82927e-15	hypothetical protein (461 nt)
GLRG_11618	-1.80967	3.83674e-05	hypothetical protein (908 nt)
GLRG_10267	-1.81278	4.42094e-06	hypothetical protein (573 nt)
GLRG_03063	-1.81367	2.33307e-40	cytochrome P450 (1757 nt)
GLRG_07763	-1.81388	8.68715e-06	hypothetical protein (1830 nt)
GLRG_04698	-1.8139	4.80792e-11	hypothetical protein (436 nt)
GLRG_06943	-1.81589	1.52793e-20	eukaryotic aspartyl protease (1809 nt)
GLRG_11634	-1.82013	1.71603e-06	hypothetical protein (1776 nt)
GLRG_01819	-1.82095	0.000312306	hypothetical protein (1666 nt)
GLRG_09605	-1.82182	0.000108597	hypothetical protein (2513 nt)
GLRG_02018	-1.82193	0.0104016	hypothetical protein (972 nt)
GLRG_10398	-1.82214	0.00682978	hypothetical protein (751 nt)
GLRG_10148	-1.82416	2.13849e-30	hypothetical protein (528 nt)
GLRG_02473	-1.82435	0.000201048	hypothetical protein (2740 nt)
GLRG_05893	-1.8251	2.26465e-06	cysteine dioxygenase type I (759 nt)
GLRG_09005	-1.82631	0.00290279	chitinase (1712 nt)
GLRG_01754	-1.82996	4.52845e-14	hypothetical protein (774 nt)
GLRG_09066	-1.83098	7.75453e-26	hypothetical protein (679 nt)
GLRG_02890	-1.83146	0.00841799	hypothetical protein (442 nt)
GLRG_09433	-1.83331	1.30202e-09	hypothetical protein (615 nt)
GLRG_11806	-1.83417	0.000314573	cytochrome P450 (1386 nt)
GLRG_05952	-1.83451	1.16479e-16	hypothetical protein (276 nt)
GLRG_07791	-1.83603	0.00559773	hypothetical protein (1135 nt)
GLRG_00992	-1.83668	0.000541168	O-methyltransferase (1369 nt)
GLRG_09582	-1.83718	0.000152976	hypothetical protein (561 nt)
GLRG_04690	-1.83833	3.40122e-11	hypothetical protein (1161 nt)
GLRG_02891	-1.83875	0.00781725	chitinase (436 nt)
GLRG_09609	-1.83936	0.0104451	hypothetical protein (291 nt)
GLRG_07047	-1.84013	2.71411e-05	hypothetical protein (930 nt)
GLRG_11471	-1.84295	1.34217e-12	hypothetical protein (504 nt)
GLRG_06050	-1.84587	1.56825e-11	hypothetical protein (799 nt)
GLRG_07840	-1.84657	0.00769852	MFS transporter (684 nt)
GLRG_06968	-1.84789	0.00930784	LysM domain-containing protein (360 nt)
GLRG_06870	-1.85017	0.00417028	hypothetical protein (201 nt)
GLRG_00290	-1.85021	0.00194655	hypothetical protein (606 nt)
GLRG_09007	-1.8506	0.0042083	hypothetical protein (1383 nt)
GLRG_09407	-1.85115	8.40326e-05	hypothetical protein (594 nt)
GLRG_07542	-1.852	0.000509155	CFEM domain-containing protein (522 nt)
GLRG_10283	-1.8522	4.40725e-11	hypothetical protein (838 nt)
GLRG_06031	-1.85348	6.65022e-14	arylesterase (801 nt)
GLRG_09816	-1.85492	1.68344e-07	hypothetical protein (1789 nt)
GLRG_09169	-1.85541	6.15478e-27	PhlG protein (1002 nt)
GLRG_09003	-1.85544	6.01126e-05	hypothetical protein (761 nt)
GLRG_07407	-1.86265	0.000402892	peptidase family M20/M25/M40 (1943 nt)
GLRG_05501	-1.86445	0.000744688	hypothetical protein (327 nt)
GLRG_00631	-1.8653	1.4364e-17	hypothetical protein (2640 nt)
GLRG_02963	-1.86593	2.16262e-18	hypothetical protein (1274 nt)
GLRG_03847	-1.86792	1.1597e-13	HMG box protein (1490 nt)
GLRG_08189	-1.86846	9.89274e-09	hypothetical protein (819 nt)
GLRG_08380	-1.87065	4.81879e-05	hypothetical protein (819 nt)
GLRG_10748	-1.87142	4.63021e-07	hypothetical protein (787 nt)
GLRG_01113	-1.87633	8.17951e-06	developmentally Regulated MAPK Interacting protein (942 nt)
GLRG_06484	-1.87856	0.000239882	hypothetical protein (1219 nt)
GLRG_04808	-1.88188	5.40144e-43	NADH:flavin oxidoreductase/NADH oxidase (1403 nt)
GLRG_09155	-1.88263	3.90562e-14	hypothetical protein (2418 nt)
GLRG_06808	-1.88273	1.15162e-21	retinol dehydrogenase 12 (1147 nt)
GLRG_09632	-1.88345	0.000429928	hypothetical protein (1804 nt)
GLRG_06431	-1.88473	0.000904099	kelch domain-containing protein (2695 nt)
GLRG_10285	-1.88611	0.00497784	major facilitator superfamily transporter (2046 nt)
GLRG_11820	-1.88671	1.52617e-05	hypothetical protein (807 nt)
GLRG_10662	-1.88689	3.73281e-14	hypothetical protein (1726 nt)
GLRG_00745	-1.88839	1.52146e-18	hypothetical protein (1400 nt)
GLRG_11831	-1.89152	1.54057e-07	indoleamine 2 (1373 nt)
GLRG_09633	-1.89225	0.00201756	arrestin (998 nt)
GLRG_11155	-1.8995	6.82491e-06	hypothetical protein (1119 nt)
GLRG_06991	-1.90184	0.00739625	hypothetical protein (693 nt)
GLRG_10917	-1.90319	2.27043e-17	hypothetical protein (1086 nt)
GLRG_10735	-1.90627	1.5639e-26	DJ-1/PfpI family protein (745 nt)
GLRG_09218	-1.90644	1.36994e-20	carotenoid cleavage dioxygenase 1 (1878 nt)
GLRG_11480	-1.91117	0.00010155	hypothetical protein (396 nt)
GLRG_11704	-1.91481	0.0045921	FAD binding domain-containing protein (1788 nt)
GLRG_09757	-1.91742	2.97721e-19	hypothetical protein (262 nt)
GLRG_03896	-1.92485	2.46722e-16	hsp20-like protein (642 nt)
GLRG_01821	-1.92642	5.88654e-09	hypothetical protein (897 nt)
GLRG_11435	-1.93037	4.30378e-05	KR domain-containing protein (7987 nt)
GLRG_00816	-1.93132	1.15852e-40	short chain dehydrogenase (1058 nt)
GLRG_07019	-1.93241	0.00119053	hypothetical protein (2098 nt)
GLRG_07282	-1.93535	6.28347e-09	hypothetical protein (432 nt)
GLRG_11560	-1.93639	0.00219233	glycosyl hydrolase family 65 central catalytic domain-containing protein (3469 nt)
GLRG_05980	-1.93759	1.36958e-15	hypothetical protein (1236 nt)
GLRG_03570	-1.93881	3.32676e-06	cytochrome P450 (1705 nt)
GLRG_03638	-1.94076	9.83634e-06	macrophage migration inhibitory factor (1231 nt)
GLRG_10090	-1.94241	2.58826e-07	cytochrome P450 (1763 nt)
GLRG_03971	-1.94298	2.29035e-09	hypothetical protein (824 nt)
GLRG_07755	-1.94428	8.12344e-24	hypothetical protein (841 nt)
GLRG_11936	-1.95089	0.00628656	trypsin (1140 nt)
GLRG_01148	-1.95288	7.0326e-62	hypothetical protein (408 nt)
GLRG_05330	-1.95448	3.86831e-31	NADPH-dependent FMN reductase (630 nt)
GLRG_10286	-1.9556	0.00217859	amidase (2022 nt)
GLRG_09085	-1.95658	6.85389e-12	L-asparaginase (1101 nt)
GLRG_09146	-1.95721	2.06884e-31	aldo/keto reductase (1288 nt)
GLRG_01123	-1.96478	1.86594e-06	hypothetical protein (1155 nt)
GLRG_11799	-1.96644	1.21686e-06	FAD binding domain-containing protein (2619 nt)
GLRG_01818	-1.96662	5.89277e-09	linoleate diol synthase (3719 nt)
GLRG_06878	-1.97146	0.0053613	hypothetical protein (324 nt)
GLRG_01149	-1.97363	2.38987e-35	fibronectin type III domain-containing protein (1107 nt)
GLRG_11101	-1.97559	0.00199921	transmembrane amino acid transporter (1521 nt)
GLRG_08963	-1.97832	0.0023645	hypothetical protein (171 nt)
GLRG_02598	-1.98012	0.000759935	BTB/POZ domain-containing protein (803 nt)
GLRG_01945	-1.98145	2.2751e-08	hypothetical protein (791 nt)
GLRG_11410	-1.98245	1.54146e-06	hypothetical protein (282 nt)
GLRG_00537	-1.98412	5.18949e-14	hypothetical protein (519 nt)
GLRG_02889	-1.98471	0.00146861	bacteriodes thetaiotaomicron symbiotic chitinase (627 nt)
GLRG_09595	-1.99628	2.32337e-05	hypothetical protein (1442 nt)
GLRG_04775	-1.99727	1.55907e-30	hypothetical protein (914 nt)
GLRG_11600	-1.99784	7.05831e-12	necrosis inducing protein (792 nt)
GLRG_01481	-2.00056	1.10867e-12	hypothetical protein (1643 nt)
GLRG_10889	-2.00333	5.55386e-13	hypothetical protein (2583 nt)
GLRG_04741	-2.0116	6.87e-18	hypothetical protein (464 nt)
GLRG_09447	-2.01248	0.000488803	hypothetical protein (1549 nt)
GLRG_01555	-2.01337	2.66824e-06	hypothetical protein (393 nt)
GLRG_09610	-2.01397	2.57378e-08	phosphate transporter (1915 nt)
GLRG_02034	-2.0145	3.70649e-10	glycosyl hydrolase family 43 (996 nt)
GLRG_10239	-2.01514	1.8753e-15	short-chain dehydrogenase/reductase SDR (765 nt)
EFGLGG00000000414	-2.01716	0.00422906	#N/A
GLRG_03970	-2.01813	5.43968e-15	helix-loop-helix DNA-binding domain-containing protein (1249 nt)
GLRG_02653	-2.01902	1.01155e-09	hypothetical protein (1120 nt)
GLRG_06705	-2.01913	6.78357e-06	acyltransferase (1523 nt)
GLRG_11585	-2.01927	5.79444e-09	cytochrome P450 (1837 nt)
GLRG_03575	-2.01951	1.67654e-25	hypothetical protein (189 nt)
GLRG_07408	-2.02008	1.08133e-15	hypothetical protein (789 nt)
GLRG_03559	-2.02111	2.92308e-06	WSC domain-containing protein (1560 nt)
GLRG_09158	-2.02722	6.64545e-16	hypothetical protein (565 nt)
GLRG_08254	-2.02824	1.04604e-06	proteinase (1579 nt)
GLRG_01602	-2.03423	1.81727e-06	hypothetical protein (870 nt)
GLRG_11819	-2.03441	0.000965034	hypothetical protein (309 nt)
GLRG_03511	-2.03612	0.00155366	beta-ketoacyl synthase domain-containing protein (10079 nt)
GLRG_03573	-2.04052	4.86319e-76	hypothetical protein (360 nt)
GLRG_09621	-2.04314	7.82007e-05	hypothetical protein (2151 nt)
GLRG_03688	-2.04553	1.97229e-10	hypothetical protein (324 nt)
GLRG_04653	-2.04661	8.56959e-08	hypothetical protein (555 nt)
GLRG_00468	-2.05015	3.94548e-24	ABC transporter (4062 nt)
GLRG_08962	-2.05232	0.00104983	terpene synthase metal binding domain-containing protein (1424 nt)
GLRG_00336	-2.05454	5.22519e-21	hypothetical protein (843 nt)
GLRG_11287	-2.05554	1.71846e-06	hypothetical protein (1557 nt)
GLRG_04079	-2.05582	2.27211e-05	hypothetical protein (1126 nt)
GLRG_11416	-2.05803	7.22095e-07	hypothetical protein (2032 nt)
GLRG_01111	-2.0587	9.21076e-05	extracellular solute-binding protein family 1 (1022 nt)
GLRG_06605	-2.06105	4.94038e-16	hypothetical protein (482 nt)
GLRG_08185	-2.06412	8.75874e-17	hypothetical protein (463 nt)
GLRG_09230	-2.06655	0.000107551	lipase (1224 nt)
GLRG_03064	-2.07064	1.71327e-53	pyoverdine/dityrosine biosynthesis protein (1922 nt)
GLRG_11773	-2.07132	9.06299e-05	O-methyltransferase (956 nt)
GLRG_05222	-2.0736	4.19182e-18	hypothetical protein (2661 nt)
GLRG_07438	-2.07399	3.14611e-17	hypothetical protein (1108 nt)
GLRG_01114	-2.07518	2.23011e-05	hypothetical protein (949 nt)
GLRG_05386	-2.07727	2.86603e-16	hypothetical protein (414 nt)
GLRG_05705	-2.08236	1.44909e-05	multicopper oxidase (1890 nt)
GLRG_11104	-2.08431	0.000965034	amidase (1789 nt)
GLRG_00511	-2.08534	2.26871e-52	short chain dehydrogenase (849 nt)
GLRG_05570	-2.08676	5.30056e-28	hypothetical protein (720 nt)
GLRG_06249	-2.08806	3.88224e-06	aldo/keto reductase (924 nt)
GLRG_09161	-2.08844	1.22973e-18	carboxypeptidase (1730 nt)
GLRG_07730	-2.09421	1.10867e-12	cytochrome P450 (1779 nt)
GLRG_11926	-2.09752	4.19694e-06	hypothetical protein (556 nt)
GLRG_11772	-2.099	3.3362e-06	FAD binding domain-containing protein (1688 nt)
GLRG_09175	-2.09982	3.7667e-13	glycosyl hydrolase family 76 (1495 nt)
GLRG_05510	-2.10073	9.55694e-14	MIP family channel protein (1033 nt)
GLRG_01900	-2.10317	9.39582e-09	hypothetical protein (1777 nt)
GLRG_04389	-2.1041	1.1076e-08	hypothetical protein (2045 nt)
GLRG_08223	-2.11423	8.07065e-10	hypothetical protein (779 nt)
GLRG_03364	-2.12363	2.31849e-20	glycosyltransferase family 25 (1289 nt)
GLRG_08607	-2.12917	5.22721e-07	hypothetical protein (1560 nt)
GLRG_11327	-2.14059	9.10906e-05	major facilitator superfamily transporter (1722 nt)
GLRG_07750	-2.14518	7.50721e-67	hypothetical protein (924 nt)
GLRG_11417	-2.14594	3.82146e-06	linoleate diol synthase (3591 nt)
GLRG_05519	-2.1464	1.22539e-18	hypothetical protein (1372 nt)
GLRG_11818	-2.15317	3.54181e-10	hypothetical protein (549 nt)
GLRG_10263	-2.16196	0.0019444	hypothetical protein (639 nt)
GLRG_06658	-2.16265	0.0018086	hypothetical protein (1413 nt)
GLRG_10218	-2.16268	8.55923e-21	hypothetical protein (351 nt)
GLRG_07901	-2.1636	7.45697e-27	short chain dehydrogenase (774 nt)
GLRG_04431	-2.1705	6.75497e-27	short chain dehydrogenase (1031 nt)
GLRG_11004	-2.17058	1.04796e-15	hypothetical protein (1821 nt)
GLRG_06879	-2.17628	9.57728e-08	hypothetical protein (1310 nt)
GLRG_07653	-2.18444	0.00182679	hypothetical protein (1676 nt)
GLRG_11439	-2.1847	0.000397059	short chain dehydrogenase (1213 nt)
GLRG_01175	-2.18549	5.89283e-21	hypothetical protein (1248 nt)
GLRG_07733	-2.18711	0.00158443	CFEM domain-containing protein (1674 nt)
GLRG_10910	-2.18726	0.000682828	hypothetical protein (1662 nt)
GLRG_10360	-2.19109	3.60467e-18	hypothetical protein (1673 nt)
GLRG_10830	-2.19393	0.000530545	salicylate hydroxylase (1639 nt)
GLRG_08277	-2.19476	6.98153e-06	hypothetical protein (426 nt)
GLRG_03699	-2.19873	6.47595e-25	hypothetical protein (606 nt)
GLRG_04760	-2.20168	5.04938e-20	short chain dehydrogenase (912 nt)
GLRG_07867	-2.22668	1.07051e-30	hypothetical protein (528 nt)
GLRG_07706	-2.23059	1.11881e-33	glutathione-dependent formaldehyde-activating enzyme (575 nt)
GLRG_10026	-2.23224	1.93925e-14	serum paraoxonase/arylesterase (1355 nt)
GLRG_00862	-2.2334	8.64108e-05	TfdA family Taurine catabolism dioxygenase TauD (1399 nt)
GLRG_02124	-2.24065	3.1247e-22	glycoside hydrolase family 2 (3411 nt)
GLRG_11269	-2.24215	4.16898e-27	thioredoxin (516 nt)
GLRG_10010	-2.24334	3.18607e-06	hypothetical protein (243 nt)
GLRG_10721	-2.24787	3.27128e-19	hypothetical protein (626 nt)
GLRG_09060	-2.24878	1.79233e-21	NmrA-like family protein (1291 nt)
GLRG_09613	-2.25256	2.19442e-15	ribonuclease (499 nt)
GLRG_11706	-2.25405	1.50979e-05	O-methyltransferase (1398 nt)
GLRG_00811	-2.25648	1.84188e-16	hypothetical protein (2936 nt)
GLRG_00146	-2.25812	2.0421e-33	ATPase (2769 nt)
GLRG_11817	-2.2593	0.000433964	hypothetical protein (514 nt)
GLRG_11154	-2.26051	0.000122107	hypothetical protein (644 nt)
GLRG_08237	-2.26339	1.43023e-21	bZIP transcription factor (1158 nt)
GLRG_09131	-2.27195	2.19878e-06	hypothetical protein (682 nt)
GLRG_11886	-2.27372	3.12534e-05	hypothetical protein (1536 nt)
GLRG_09446	-2.27581	4.54488e-06	ammonium transporter (1714 nt)
GLRG_06152	-2.27962	2.68558e-17	hypothetical protein (1408 nt)
GLRG_07023	-2.28407	2.94598e-06	short chain dehydrogenase (813 nt)
GLRG_04776	-2.28752	5.61619e-15	polysaccharide deacetylase (2415 nt)
GLRG_10716	-2.28933	1.98214e-20	potassium/sodium efflux P-type ATPase (3622 nt)
GLRG_02945	-2.28985	2.50249e-26	hypothetical protein (344 nt)
GLRG_09617	-2.29886	1.05097e-06	hypothetical protein (1980 nt)
GLRG_01938	-2.30238	0.000623664	hypothetical protein (1226 nt)
GLRG_09715	-2.30268	1.59686e-35	beta-ketoacyl synthase domain-containing protein (12565 nt)
GLRG_00472	-2.3031	1.10916e-18	fungal specific transcription factor domain-containing protein (2210 nt)
GLRG_04797	-2.31269	0.00038947	zinc carboxypeptidase (1459 nt)
GLRG_04931	-2.31602	4.87296e-36	alkaline phosphatase (2206 nt)
GLRG_05323	-2.31693	9.41091e-09	hypothetical protein (1967 nt)
GLRG_04095	-2.32099	6.04399e-05	FAD dependent oxidoreductase (1629 nt)
GLRG_11856	-2.3224	2.46182e-19	FMN-dependent dehydrogenase (1339 nt)
GLRG_10739	-2.32512	3.10917e-21	hypothetical protein (382 nt)
GLRG_04098	-2.32663	2.18297e-18	integral membrane protein (1800 nt)
GLRG_05526	-2.32828	1.03885e-22	haloacid dehalogenase-like hydrolase (789 nt)
GLRG_02535	-2.32874	3.8385e-32	pirin (858 nt)
GLRG_00319	-2.329	0.000294799	hypothetical protein (348 nt)
GLRG_05979	-2.33009	1.47682e-07	hypothetical protein (2123 nt)
GLRG_05200	-2.33274	4.84847e-26	hypothetical protein (818 nt)
GLRG_10298	-2.3337	1.95782e-27	hypothetical protein (329 nt)
GLRG_07629	-2.33595	1.29386e-25	hypothetical protein (296 nt)
GLRG_08986	-2.3376	9.92184e-35	zinc-binding dehydrogenase (1050 nt)
GLRG_02992	-2.33783	1.75168e-22	hypothetical protein (888 nt)
GLRG_01192	-2.33905	1.89619e-06	hypersensitive response-inducing protein (506 nt)
GLRG_02434	-2.34026	0.000202441	NUDIX domain-containing protein (597 nt)
GLRG_11928	-2.34071	4.3706e-10	hypothetical protein (336 nt)
GLRG_10875	-2.34248	4.33992e-18	hypothetical protein (1347 nt)
GLRG_11927	-2.34278	1.39222e-07	hypothetical protein (351 nt)
GLRG_07718	-2.35119	4.27082e-07	hypothetical protein (443 nt)
GLRG_00850	-2.36234	3.26385e-07	hypothetical protein (759 nt)
GLRG_00834	-2.36332	0.000344992	hypothetical protein (544 nt)
GLRG_07731	-2.37157	6.36581e-49	zinc-binding dehydrogenase (1242 nt)
GLRG_00470	-2.38241	3.58292e-27	NAD dependent epimerase/dehydratase (915 nt)
GLRG_10993	-2.38246	2.74654e-10	methyltransferase domain-containing protein (1568 nt)
GLRG_01866	-2.38643	1.4068e-12	hypothetical protein (1085 nt)
GLRG_06030	-2.38689	6.92989e-13	MNNG and nitrosoguanidine resistance protein (1623 nt)
GLRG_07842	-2.39451	2.21902e-09	hypothetical protein (555 nt)
GLRG_09712	-2.39749	1.37113e-25	alpha/beta hydrolase (1355 nt)
GLRG_00469	-2.40504	8.15825e-08	AMP-binding enzyme (26808 nt)
GLRG_11539	-2.40608	9.88681e-08	allergen (1120 nt)
GLRG_06688	-2.41429	8.30507e-09	H+ symporter (2026 nt)
GLRG_01075	-2.4175	1.10598e-48	5'-nucleotidase domain-containing protein (1773 nt)
GLRG_03882	-2.41794	4.954e-17	hypothetical protein (1317 nt)
GLRG_06635	-2.42276	7.42976e-19	serine carboxypeptidase S28 (2110 nt)
GLRG_05915	-2.42353	4.61008e-10	3-dehydroquinate synthase (1632 nt)
GLRG_00820	-2.42505	1.8305e-07	carbohydrate binding module (1389 nt)
GLRG_07654	-2.44482	2.49049e-23	hypothetical protein (558 nt)
GLRG_10834	-2.44824	3.13038e-25	CFEM domain-containing protein (676 nt)
GLRG_11733	-2.45004	2.75395e-05	major facilitator superfamily transporter (1905 nt)
GLRG_09817	-2.45626	3.61762e-35	kelch domain-containing protein (1316 nt)
GLRG_08178	-2.45675	5.71706e-17	hypothetical protein (256 nt)
GLRG_04092	-2.47026	3.10085e-20	hypothetical protein (1953 nt)
GLRG_00863	-2.47301	1.25165e-06	hypothetical protein (858 nt)
GLRG_04788	-2.48269	3.03614e-08	PPE family protein (875 nt)
GLRG_02084	-2.4871	5.93718e-15	FMN-dependent dehydrogenase (1254 nt)
GLRG_05597	-2.49371	2.39861e-09	hypothetical protein (1763 nt)
GLRG_08979	-2.49453	6.45832e-17	hypothetical protein (921 nt)
GLRG_04805	-2.49725	3.08092e-20	hypothetical protein (1157 nt)
GLRG_11214	-2.50082	4.01127e-20	hypothetical protein (351 nt)
GLRG_09170	-2.50373	1.74984e-14	cupin domain-containing protein (545 nt)
GLRG_05598	-2.50537	1.37221e-06	hypothetical protein (445 nt)
GLRG_05916	-2.51337	6.90404e-21	hypothetical protein (1947 nt)
GLRG_11987	-2.51352	3.69396e-48	hypothetical protein (501 nt)
GLRG_01933	-2.52001	3.52608e-15	hypothetical protein (1296 nt)
GLRG_07025	-2.52237	4.8543e-13	hypothetical protein (1268 nt)
GLRG_09364	-2.52426	1.78793e-05	inorganic pyrophosphatase (1344 nt)
GLRG_11156	-2.5252	9.81678e-41	hypothetical protein (948 nt)
GLRG_01208	-2.52633	5.95028e-09	epoxide hydrolase (1367 nt)
GLRG_05338	-2.53145	1.5455e-33	hypothetical protein (497 nt)
GLRG_09594	-2.53522	3.94571e-05	hypothetical protein (540 nt)
GLRG_11299	-2.54493	1.19309e-08	major facilitator superfamily transporter (1845 nt)
GLRG_11966	-2.54498	8.31025e-05	glutathionylspermidine synthase (1332 nt)
GLRG_10496	-2.54993	0.000228714	glycosyl hydrolase family 7 (1305 nt)
GLRG_06872	-2.551	9.22306e-07	hypothetical protein (321 nt)
GLRG_01014	-2.55876	9.15202e-16	high-affinity methionine permease (2125 nt)
GLRG_01826	-2.55997	1.68294e-47	GMC oxidoreductase (1945 nt)
GLRG_08261	-2.56017	8.8209e-19	hypothetical protein (369 nt)
GLRG_07615	-2.57716	1.08651e-35	hypothetical protein (512 nt)
GLRG_11046	-2.57915	9.65557e-10	hypothetical protein (766 nt)
GLRG_09173	-2.58554	2.66738e-46	oligopeptide transporter (1560 nt)
GLRG_09714	-2.59306	7.71876e-31	alcohol dehydrogenase GroES-like domain-containing protein (1117 nt)
GLRG_06500	-2.59904	7.71829e-33	Bys1 family protein (468 nt)
GLRG_11874	-2.60006	5.68985e-18	hypothetical protein (457 nt)
GLRG_11275	-2.61074	5.51819e-06	hypothetical protein (1542 nt)
GLRG_00202	-2.61636	1.44442e-28	OsmC-like protein (504 nt)
GLRG_01936	-2.62836	3.04373e-20	hypothetical protein (744 nt)
GLRG_11633	-2.6291	3.35234e-10	hypothetical protein (1012 nt)
GLRG_00131	-2.63555	9.96207e-39	hypothetical protein (555 nt)
GLRG_07843	-2.63815	1.05659e-07	hypothetical protein (894 nt)
GLRG_02955	-2.64812	5.63525e-06	chromo domain-containing protein (1163 nt)
GLRG_08553	-2.64944	1.98462e-22	hypothetical protein (816 nt)
GLRG_05337	-2.66974	3.64063e-19	hypothetical protein (744 nt)
GLRG_03951	-2.68699	1.22244e-36	hypothetical protein (1446 nt)
GLRG_04818	-2.70601	7.85936e-08	hypothetical protein (1062 nt)
GLRG_11988	-2.73056	7.73594e-18	major facilitator superfamily transporter (1650 nt)
GLRG_03713	-2.74114	3.03206e-06	hypothetical protein (558 nt)
GLRG_11328	-2.74891	5.03745e-22	phosphatidylethanolamine-binding protein (701 nt)
GLRG_05332	-2.75592	4.26171e-06	glycosyl hydrolase family 18 (1442 nt)
GLRG_09366	-2.76941	9.46203e-35	GPI-anchored cell wall beta-1 (1007 nt)
GLRG_08932	-2.77428	2.37225e-34	nucleotide sugar dehydrogenase (2306 nt)
GLRG_06733	-2.79413	9.75857e-19	hypothetical protein (1593 nt)
GLRG_06283	-2.82373	9.47178e-34	major facilitator superfamily transporter (1899 nt)
GLRG_09743	-2.83699	2.89238e-05	hypothetical protein (717 nt)
GLRG_05685	-2.83851	1.34507e-06	short chain dehydrogenase (413 nt)
GLRG_04114	-2.84583	7.95021e-19	nucleoside-diphosphate-sugar epimerase (1316 nt)
GLRG_03050	-2.84918	3.99805e-13	isoflavone reductase (965 nt)
GLRG_09901	-2.8658	1.15914e-45	hypothetical protein (6386 nt)
GLRG_02096	-2.87125	4.90732e-10	xylose isomerase-like TIM barrel (1056 nt)
GLRG_02125	-2.87403	1.1685e-45	AFUA_2G17970 family ergot alkaloid biosynthesis protein (1004 nt)
GLRG_11335	-2.88706	1.61368e-12	major facilitator superfamily transporter (1383 nt)
GLRG_02888	-2.88823	6.29152e-11	hypothetical protein (1288 nt)
GLRG_03508	-2.89283	2.41029e-21	O-methyltransferase (1413 nt)
GLRG_08583	-2.906	1.10209e-30	eukaryotic aspartyl protease (1292 nt)
GLRG_10505	-2.92517	1.39822e-27	hypothetical protein (814 nt)
GLRG_00367	-2.93301	1.98171e-13	hypothetical protein (783 nt)
GLRG_07881	-2.93411	5.92641e-47	endoribonuclease L-PSP (549 nt)
GLRG_07708	-2.94848	9.1329e-33	hypothetical protein (693 nt)
GLRG_06247	-2.95337	9.72861e-62	phosphate transporter (2028 nt)
GLRG_08608	-2.9831	1.42491e-47	hypothetical protein (757 nt)
GLRG_11336	-2.99807	5.32293e-15	pyoverdine/dityrosine biosynthesis protein (1737 nt)
GLRG_00416	-2.99929	4.87604e-14	hypothetical protein (851 nt)
GLRG_04785	-3.029	1.24611e-36	hypothetical protein (873 nt)
GLRG_09306	-3.06642	5.08461e-34	hypothetical protein (423 nt)
GLRG_01920	-3.07516	1.81314e-11	hypothetical protein (1751 nt)
GLRG_11308	-3.08912	1.64085e-46	Rieske domain-containing protein (1358 nt)
GLRG_11296	-3.11148	1.38469e-19	hypothetical protein (3195 nt)
GLRG_11603	-3.11389	6.0479e-15	hypothetical protein (452 nt)
GLRG_09731	-3.15047	5.92121e-22	calcium-translocating P-type ATPase (3760 nt)
GLRG_08971	-3.18457	6.47054e-42	hypothetical protein (509 nt)
GLRG_09307	-3.22873	7.26367e-08	coagulation factor 5/8 type domain-containing protein (912 nt)
GLRG_02378	-3.25396	7.1685e-26	APSES domain-containing protein (570 nt)
GLRG_07844	-3.2746	4.80962e-32	hypothetical protein (1160 nt)
GLRG_06734	-3.27549	8.45483e-36	hypothetical protein (1349 nt)
GLRG_03507	-3.29522	3.36703e-39	beta-ketoacyl synthase domain-containing protein (7069 nt)
GLRG_08160	-3.30151	8.41071e-34	hypothetical protein (1892 nt)
GLRG_07727	-3.34126	3.83276e-77	tat pathway signal sequence (522 nt)
GLRG_07100	-3.41264	1.69588e-65	glutathione-dependent formaldehyde-activating enzyme (612 nt)
GLRG_06657	-3.41438	1.34619e-42	subtilase (1684 nt)
GLRG_01867	-3.47162	1.12666e-39	hypothetical protein (344 nt)
GLRG_08263	-3.4874	7.73007e-55	hypothetical protein (441 nt)
GLRG_08992	-3.57598	3.48789e-63	OPT oligopeptide transporter (2555 nt)
GLRG_07191	-3.59232	1.27146e-41	hypothetical protein (747 nt)
GLRG_04091	-3.59774	3.35234e-10	peptidase family M28 (1745 nt)
GLRG_00471	-3.78341	1.52958e-47	RTA1 like protein (1051 nt)
GLRG_11493	-3.81815	1.87829e-18	hypothetical protein (537 nt)
GLRG_06153	-3.93468	1.62536e-37	hypothetical protein (1410 nt)
GLRG_08977	-4.12828	1.94575e-37	hypothetical protein (762 nt)
GLRG_11440	-4.26836	2.44737e-31	hypothetical protein (710 nt)
GLRG_08187	-4.52937	1.69588e-65	hypothetical protein (507 nt)
GLRG_09685	-4.53377	1.40422e-29	hypothetical protein (239 nt)
GLRG_08933	-4.6785	5.45556e-28	glycosyl transferase group 1 (1566 nt)
GLRG_11297	-4.9792	2.23271e-49	FAD binding domain-containing protein (1496 nt)
GLRG_11307	-5.05594	8.06746e-91	2OG-Fe(II) oxygenase superfamily protein (1204 nt)
GLRG_11303	-5.23523	2.86781e-61	polysaccharide deacetylase (1272 nt)
GLRG_11306	-5.31099	2.47561e-40	major facilitator superfamily transporter (1753 nt)
GLRG_02090	-5.45031	5.6771e-179	hypothetical protein (567 nt)
GLRG_11304	-5.57978	3.99858e-28	short chain dehydrogenase (890 nt)

## Sheet: Table S2
DEGs of B. amyloliquefaciens expressed in confrontation with C. graminicola
GeneID	log2(FC)	P-adj	Description
BAMF_3713	3.88941	0	Cytochrome bd ubiquinol oxidase (Subunit I) (EC 1.9.3.-)
BAMF_3257	3.41411	0	Transcriptional regulator of gapA
BAMF_0238	3.29961	4.22344e-249	Sec-independent protein translocase protein TatA
BAMF_0237	3.27511	1.60591e-83	PhoD (EC 3.1.4.1)
BAMF_0161	3.27365	0	Zinc-containing alcohol dehydrogenase, long-chain (EC 1.1.1.14)
BAMF_3250	3.19382	1.50965e-39	UDP-glucose 6-dehydrogenase (EC 1.1.1.22)
BAMF_3245	3.19302	6.11378e-108	Uncharacterized protein RBAM_031190
BAMF_0630	3.17512	2.46707e-223	DUF4179 domain-containing protein
BAMF_3246	3.16179	1.39675e-40	BioF2-like acetyltransferase domain-containing protein
BAMF_0160	3.15376	0	Probable inorganic polyphosphate/ATP-NAD kinase Poly(P)/ATP NAD kinase (EC 2.7.1.23)
BAMF_3249	3.11664	6.80972e-35	SpsC1
BAMF_3055	3.11132	0	FrlO
BAMF_3054	3.10107	0	FrlN
BAMF_3248	3.06386	6.32311e-26	NAD-dependent epimerase/dehydratase family protein (EC 5.1.3.2)
BAMF_3670	3.03689	2.15709e-117	Anti-holin factor controlling activity of murein hydrolases (EC 3.2.1.-)
BAMF_0629	3.01929	4.423e-148	RNA polymerase ECF(Extracytoplasmic function)-type sigma factor
BAMF_3053	3.00678	2.87585e-227	FrlM
BAMF_0159	2.9877	1.99151e-49	4-aminobutyrate aminotransferase (EC 2.6.1.19)
BAMF_1546	2.97724	4.16198e-73	Neutral metalloproteinase (EC 3.4.24.-)
BAMF_2587	2.93593	6.29004e-44	RBAM_024870
BAMF_3247	2.93293	1.16564e-19	RBAM_031210 (EC 2.1.2.1)
BAMF_0239	2.92693	0	Sec-independent protein translocase protein TatC
BAMF_3284	2.8644	8.56863e-241	Glycogen synthase Starch [bacterial glycogen] synthase (EC 2.4.1.21)
BAMF_3287	2.85787	3.25349e-245	UDP-sugar epimerase
BAMF_0302	2.81521	7.69161e-66	Metallochaperone with NTPase activity
BAMF_3444	2.79021	0	Alpha-acetolactate decarboxylase (EC 4.1.1.5)
BAMF_3288	2.79018	1.48149e-256	non-specific protein-tyrosine kinase (EC 2.7.10.2)
BAMF_3056	2.77761	5.07056e-187	Fructosamine deglycase (EC 3.5.-.-)
BAMF_3052	2.77163	2.64012e-252	FrlD
BAMF_3281	2.7396	2.97704e-122	Pyruvyl transferase epsI (EC 2.-.-.-)
BAMF_2397	2.73502	2.82713e-221	Phosphate transport system permease protein
BAMF_2396	2.72477	1.59523e-222	Phosphate transport system permease protein PstA
BAMF_3400	2.69949	7.2984e-171	Glycosyltransferase (EC 2.4.1.-)
BAMF_2586	2.69542	2.44172e-231	Bypass of forespore C, intercompartmental signaling factor
BAMF_3714	2.69435	4.24572e-126	Transporter for citrate and malate (Proton symport)
BAMF_3244	2.67611	2.1512e-22	N-acetylglucosaminyl-phosphatidylinositol de-N-acetylase Phosphatidylinositol-glycan biosynthesis class L protein PIG-L (EC 3.5.1.89)
BAMF_3289	2.65973	3.25272e-174	Modulator of protein tyrosine kinase EpsB
BAMF_3285	2.65335	4.15296e-200	Glycosyltransferase (EC 2.4.1.-)
BAMF_3286	2.6368	8.74745e-120	Glycogen synthase Starch [bacterial glycogen] synthase (EC 2.4.1.21)
BAMF_0245	2.63333	1.18389e-121	Lipase (EC 3.1.1.3)
BAMF_3401	2.62948	1.46981e-217	Colanic acid exporter
BAMF_3399	2.62737	6.49553e-169	UDP-glucose 6-dehydrogenase (EC 1.1.1.22)
BAMF_0244	2.61652	5.70172e-64	Lipase (EC 3.1.1.3)
BAMF_3402	2.60571	9.62799e-45	Undecaprenyl-phosphate N-acetylgalactosaminyl-1-phosphate transferase N-terminal part of TuaA (EC 2.7.8.-)
BAMF_3283	2.60542	2.06261e-177	Biofilm extracellular matrix formation enzyme
BAMF_0158	2.60293	2.07636e-174	Major facilitator superfamily MFS-1
BAMF_0979	2.59555	1.02806e-142	Aliphatic sulfonate ABC transporter (ATP-binding protein)
BAMF_3243	2.57742	7.58742e-65	RBAM_031170
BAMF_3454	2.57159	3.76321e-182	Glutathione hydrolase proenzyme (EC 2.3.2.2) (EC 3.4.19.13) [Cleaved into: Glutathione hydrolase large chain; Glutathione hydrolase small chain]
BAMF_3607	2.571	8.18769e-286	Bacilysin biosynthesis protein, dehydratase
BAMF_1237	2.55289	2.34379e-70	Bis(5'-nucleosyl)-tetraphosphatase PrpE [asymmetrical] (EC 3.6.1.17) (Ap4A hydrolase) (Diadenosine 5',5'''-P1,P4-tetraphosphate asymmetrical hydrolase) (Diadenosine tetraphosphatase)
BAMF_2366	2.53205	6.43757e-164	Type I signal peptidase (EC 3.4.21.89)
BAMF_3282	2.52919	1.75612e-144	Glycosyltransferase involved in biofilm formation (EC 2.4.1.-)
BAMF_2394	2.52257	6.84954e-160	Phosphate ABC transporter (ATP-binding protein)
BAMF_0980	2.51323	6.55908e-93	Aliphatic sulfonate ABC transporter (Binding lipoprotein)
BAMF_1911	2.49637	9.49597e-167	Iturin A synthetase C (B. subtilis)
BAMF_0981	2.48802	2.42784e-99	Aliphatic sulfonate ABC transporter (Permease)
BAMF_3406	2.48598	1.22941e-131	Polyisoprenyl-teichoic acid--peptidoglycan teichoic acid transferase TagU (EC 2.7.8.-)
BAMF_3398	2.4808	1.45347e-227	Polymerase of teichuronic acid repeating units
BAMF_0246	2.47538	2.29009e-34	Lipase (EC 3.1.1.3)
BAMF_3167	2.4639	0	Oxalate decarboxylase (EC 4.1.1.2)
BAMF_2395	2.45911	1.35628e-41	Phosphate ABC transporter (ATP-binding protein)
BAMF_2365	2.44956	3.67883e-198	Major biofilm matrix component
BAMF_3445	2.4351	8.14694e-230	Alpha-acetolactate synthase (EC 2.2.1.6)
BAMF_3491	2.43097	2.97798e-280	Ammonium transporter
BAMF_0982	2.43052	3.30412e-96	Alkanesulfonate monooxygenase (EC 1.14.14.5) (FMNH2-dependent aliphatic sulfonate monooxygenase)
BAMF_0973	2.42822	2.57353e-96	Glutathione transport system permease protein gsiC
BAMF_0975	2.4249	6.00446e-37	Phosphate import ATP-binding protein pstB Phosphate-transporting ATPase ABC phosphate transporter (EC 3.6.3.27)
BAMF_1352	2.42056	3.04274e-18	Phage-like element PBSX protein xkdN
BAMF_1037	2.40857	1.69965e-139	Alkaline phosphatase (EC 3.1.3.1)
BAMF_3278	2.40651	2.09363e-66	Sugar transferases involved in lipopolysaccharide synthesis (EC 2.4.-.-)
BAMF_1418	2.40236	7.89822e-250	Fur-regulated basic protein FbpA
BAMF_3279	2.37933	1.82156e-138	O-antigen transporter
BAMF_2062	2.37329	8.00986e-128	Phytase (EC 3.1.3.8)
BAMF_3280	2.36786	2.73544e-61	Glycosyl transferase EpsJ
BAMF_0978	2.36309	6.3937e-144	2-amino-3-carboxymuconate-6-semialdehydedecarboxylase (EC 4.1.1.45)
BAMF_2523	2.3614	1.44443e-136	Transcriptional repressor
BAMF_2367	2.36135	2.24793e-42	Lipoprotein for biofilm formation
BAMF_2398	2.35122	1.45565e-190	Phosphate-binding protein
BAMF_0465	2.3502	5.78231e-157	Sporulation hydrolase cotR (EC 3.1.1.-)
BAMF_1417	2.34826	3.50913e-35	Uncharacterized protein
BAMF_0974	2.34293	5.77722e-110	Oligopeptide transport system permease protein oppC Stage 0 sporulation protein KC
BAMF_1861	2.32559	4.42206e-37	Uncharacterized protein
BAMF_1354	2.31991	1.98563e-31	Phage-like element PBSX protein xkdO
BAMF_3207	2.30792	2.42668e-122	L-cystine transport system permease protein TcyM
BAMF_3242	2.30281	1.53025e-22	RBAM_031160
BAMF_0301	2.29496	3.98365e-10	NasA
BAMF_3050	2.2945	2.37194e-256	Multiple sugar ABC transporter (ATP-binding protein)
BAMF_3205	2.291	9.84005e-119	Monooxygenase (EC 1.14.-.-)
BAMF_1912	2.28497	3.98195e-173	Iturin A synthetase B (B.subtilis) (EC 6.1.1.13)
BAMF_0719	2.27712	3.07285e-82	GXT repeat-containing collagen-like protein proposed to be involved in surface adhesion
BAMF_0972	2.27171	7.66793e-112	OppA1 protein
BAMF_3165	2.24257	9.38801e-112	Co-sigma factor with YvrHa
BAMF_3605	2.23618	2.0657e-271	Bacilysin biosynthesis oxidoreductase
BAMF_3606	2.23088	1.35801e-290	Isomerase component of bacilysin synthetase
BAMF_0976	2.20909	2.64364e-74	Spermidine/putrescine import ATP-binding protein potA (EC 3.6.3.31)
BAMF_3403	2.20804	3.22886e-96	N-acetylmuramoyl-L-alanine amidase (Major autolysin) (EC 3.5.1.28)
BAMF_3396	2.19944	2.65203e-189	Glycosyltransferase (EC 2.4.1.-)
BAMF_3211	2.19859	4.87469e-73	N-acetyltransferase
BAMF_1620	2.19796	2.66006e-13	Aspartate carbamoyltransferase (EC 2.1.3.2) (Aspartate transcarbamylase) (ATCase)
BAMF_3204	2.17466	2.01598e-38	Redoxin
BAMF_3510	2.1687	1.1505e-15	Exported protein
BAMF_0673	2.16319	4.14815e-127	DNA binding protein
BAMF_2063	2.16131	1.63202e-162	Capsular polysaccharide biosynthesis enzyme N-terminal part of YpqP (EC 5.1.3.-)
BAMF_2107	2.15379	3.38145e-35	RBAM_020210
BAMF_0697	2.15354	1.1236e-243	Glucose-1-phosphate cytidylyltransferase (EC 2.7.7.33)
BAMF_3210	2.15078	8.12153e-93	Cystine ABC transporter (Binding protein)
BAMF_3277	2.15068	7.87038e-40	Acetyltransferase epsM (EC 2.3.1.-)
BAMF_3206	2.14683	5.79439e-83	Cystine ABC transporter (ATP-binding protein) (EC 3.6.3.21)
BAMF_1345	2.13213	5.05552e-39	Capsid protein of PBSX prophage
BAMF_2070	2.12648	3.79784e-169	Capsular polysaccharide biosynthesis enzyme C-terminal part of YpqP
BAMF_3395	2.12239	4.25401e-133	Glycosyltransferase (EC 2.4.1.-)
BAMF_3203	2.11917	7.55554e-129	Monooxygenase
BAMF_0720	2.11721	1.93781e-71	GXT repeat-containing collagen-like protein
BAMF_1347	2.11194	1.0373e-27	HK97 gp10 family phage protein
BAMF_3604	2.10286	4.61352e-196	Alanine-anticapsin ligase (EC 6.3.5.5)
BAMF_1255	2.09843	6.13548e-165	YjcZ family sporulation protein
BAMF_1913	2.09545	1.47304e-214	Iturin A synthetase A (B. subtilis)
BAMF_3615	2.08732	1.31541e-196	Uncharacterized protein yweA
BAMF_3847	2.0733	3.49738e-17	Transcriptional repressor sdpR
BAMF_1353	2.05063	4.21427e-05	Phage-like element PBSX protein xkdN
BAMF_2762	2.04667	2.63014e-36	RBAM026750
BAMF_3208	2.0261	1.40077e-69	Cystine ABC transporter (Permease)
BAMF_0277	2.02576	3.27928e-154	L-lactate dehydrogenase (L-LDH) (EC 1.1.1.27)
BAMF_3058	2.02548	2.91505e-44	Sporulation delaying protein family toxin
BAMF_2014	2.01957	3.35699e-124	Glycosyltransferase (EC 2.4.1.-)
BAMF_1344	2.0114	1.09673e-42	Phage-like element PBSX protein XkdF domain-containing protein
BAMF_3869	2.00034	8.80051e-133	Glycogen synthase RBAM_037550 (EC 2.4.1.21)
BAMF_3460	1.99961	5.76892e-07	Uncharacterized protein YxxD
BAMF_0698	1.99533	4.82094e-286	CDP-glucose 4,6-dehydratase (EC 4.2.1.45)
BAMF_3623	1.99494	2.02835e-205	Spore coat polysaccharide biosynthesis protein spsD (EC 2.3.1.-)
BAMF_1351	1.98842	9.45181e-22	Phage portal protein
BAMF_3729	1.97518	1.82748e-164	AAA domain-containing protein
BAMF_1914	1.96449	3.67099e-92	[acyl-carrier-protein] S-malonyltransferase (EC 2.3.1.39)
BAMF_1346	1.95805	0.00267796	Phage-like element PBSX protein xkdH
BAMF_3276	1.95507	1.53946e-105	UDP-4-amino-4-deoxy-L-arabinose-oxoglutarate aminotransferase UDP-(Beta-L-threo-pentapyranosyl-4''-ulose diphosphate) aminotransferase UDP-Ara4O aminotransferase
BAMF_1407	1.95366	5.58956e-138	5-methyltetrahydropteroyltriglutamate--homocysteine methyltransferase (EC 2.1.1.14) (Cobalamin-independent methionine synthase) (Methionine synthase, vitamin-B12 independent isozyme)
BAMF_0204	1.95142	4.96427e-81	Glycerophosphoryl diester phosphodiesterase (EC 3.1.4.46)
BAMF_3602	1.95115	3.41847e-122	Aminotransferase (EC 2.6.1.-)
BAMF_1343	1.94743	2.08554e-24	Phage capsid protein
BAMF_0971	1.93464	4.2085e-19	Transcriptional regulator (Activator)
BAMF_1270	1.92755	1.5458e-21	Knr4/Smi1-like domain-containing protein
BAMF_3511	1.92654	6.76187e-29	VWFA domain-containing protein
BAMF_3051	1.92642	6.19256e-158	FrlR
BAMF_2638	1.92571	1.58151e-164	Acetolactate synthase (EC 2.2.1.6)
BAMF_0638	1.92424	1.56712e-182	Adenylosuccinate lyase (ASL) (EC 4.3.2.2) (Adenylosuccinase)
BAMF_2522	1.92401	2.09683e-206	Bifunctional cytochrome P450/NADPH--P450 reductase [Includes: Cytochrome P450 (EC 1.14.14.1); NADPH--cytochrome P450 reductase (EC 1.6.2.4)]
BAMF_3622	1.9195	2.0582e-177	Spore coat polysaccharide synthesis protein SpsE (EC 4.1.3.-)
BAMF_2061	1.91883	1.43042e-167	Protein involved in maturation of the outermost layer of the spore
BAMF_1175	1.91581	5.91279e-149	Homocysteine S-methyltransferase using (R,S)AdoMet and methylenetetrahydrofolate reductase [NAD(P)H]
BAMF_1622	1.90925	1.69947e-16	Carbamoyl-phosphate synthase small chain (EC 6.3.5.5) (Carbamoyl-phosphate synthetase glutamine chain)
BAMF_0793	1.90844	6.78976e-120	Essential for viability in the presence of catechol
BAMF_3209	1.90814	5.40524e-71	Cystine ABC transporter (Binding protein)
BAMF_3624	1.8976	3.60174e-182	Glutamine-dependent sugar transaminase (EC 2.6.1.-)
BAMF_3451	1.89471	4.26464e-109	Uncharacterized protein
BAMF_1196	1.88834	1.32558e-224	Carbamoyl-phosphate synthase small chain (EC 6.3.5.5) (Carbamoyl-phosphate synthetase glutamine chain)
BAMF_3404	1.88449	3.52391e-44	Modifier protein of major autolysin LytC
BAMF_1267	1.88334	1.2438e-85	Cystathionine beta-lyase homolog YjcJ (EC 4.4.1.8)
BAMF_1252	1.87635	8.59671e-135	Spore coat protein (Insoluble fraction)
BAMF_2283	1.87274	1.53622e-07	Large ribosomal subunit protein bL33
BAMF_0486	1.8726	1.47745e-88	Permease
BAMF_3703	1.8687	8.84882e-33	fructokinase (EC 2.7.1.4)
BAMF_1334	1.86632	0.00940141	RBAM_012520
BAMF_2494	1.86624	9.23558e-41	Aspartate racemase (EC 5.1.1.13)
BAMF_2493	1.8631	6.56549e-13	Uncharacterized protein yqbS
BAMF_2824	1.86256	1.00802e-74	ABC transporter (ATP-binding protein)
BAMF_0622	1.86181	3.20293e-157	Spore copper-dependent laccase (EC 1.3.3.5)
BAMF_3669	1.86176	5.95229e-26	Holin-like protein CidA
BAMF_0616	1.85827	6.75572e-97	RNA polymerase ECF(Extracytoplasmic function)-type sigma factor (Sigma(V))
BAMF_3866	1.8506	1.54853e-100	Lipopolysaccharide biosynthesis (EC 2.4.1.-)
BAMF_2060	1.84467	5.90992e-183	Spore outermost layer component
BAMF_2635	1.82997	1.06468e-153	2-isopropylmalate synthase (EC 2.3.3.13) (Alpha-IPM synthase) (Alpha-isopropylmalate synthase)
BAMF_0794	1.82809	1.60202e-156	Catechol 2,3-dioxygenase
BAMF_0619	1.82349	1.10186e-170	Membrane protein
BAMF_3699	1.81739	4.06369e-19	Oligo--mannoside phosphotransferase system enzyme IIB (EC 2.7.1.69)
BAMF_3505	1.81131	5.73309e-28	Urease subunit beta (EC 3.5.1.5) (Urea amidohydrolase subunit beta)
BAMF_3870	1.8078	3.04746e-89	Uncharacterized protein RBAM_037560
BAMF_3745	1.80601	1.17084e-65	Pectin lyase (EC 4.2.2.10)
BAMF_3846	1.8054	5.84168e-22	Immunity protein SdpI
BAMF_3619	1.79748	1.95683e-206	glucose-1-phosphate thymidylyltransferase (EC 2.7.7.24)
BAMF_2507	1.7972	4.70158e-110	Tetracycline resistance protein
BAMF_0970	1.79548	2.07103e-121	FAD-dependent oxido-reductase
BAMF_2632	1.79368	8.61864e-175	3-isopropylmalate dehydratase small subunit (EC 4.2.1.33) (Alpha-IPM isomerase) (IPMI) (Isopropylmalate isomerase)
BAMF_2874	1.7925	1.99226e-92	Biofilm hydrophobic layer component
BAMF_3710	1.79052	4.61924e-122	ABC membrane transporter (ATP-binding protein) required for cytochrome bd function
BAMF_2497	1.7861	9.53144e-39	MerR type transcriptional regulator
BAMF_1350	1.78476	2.01162e-31	Phage tail sheath protein
BAMF_0519	1.78253	7.99585e-35	Similar to molecular chaperone
BAMF_3621	1.78133	1.0333e-114	Glycosyltransferase (EC 2.-.-.-)
BAMF_2324	1.78121	3.02835e-23	RBAM_022530
BAMF_1256	1.77784	2.13011e-242	YjcC
BAMF_1040	1.76379	2.98171e-30	Citrate synthase
BAMF_3452	1.76307	2.72443e-152	Flavin reductase like domain-containing protein
BAMF_3625	1.76261	1.52512e-206	Spore coat polysaccharide biosynthesis protein spsB
BAMF_2036	1.76124	5.37452e-70	Uncharacterized protein
BAMF_1822	1.7582	5.40717e-18	Phage protein
BAMF_0670	1.75399	6.30581e-10	Methionine import ATP-binding protein metN (EC 3.6.3.-)
BAMF_1266	1.75082	2.8104e-95	O-succinylhomoserine lyase (L-cysteine, H2S, methanethiol, elimination)
BAMF_0508	1.74964	2.42521e-40	D-malate dehydrogenase (decarboxylating) (EC 1.1.1.83)
BAMF_1342	1.74804	1.13491e-26	PBSX terminase (Large subunit)
BAMF_3868	1.74693	2.71757e-150	RBAM_037540
BAMF_0624	1.74322	7.66587e-66	Cation efflux transporter
BAMF_3453	1.74274	9.38842e-10	DUF4181 domain-containing protein
BAMF_2634	1.74216	4.4442e-160	3-isopropylmalate dehydrogenase (EC 1.1.1.85) (3-IPM-DH) (Beta-IPM dehydrogenase) (IMDH)
BAMF_1197	1.74209	3.64594e-203	Carbamoyl-phosphate synthase large chain (EC 6.3.5.5) (Carbamoyl-phosphate synthetase ammonia chain)
BAMF_3603	1.74047	4.35937e-173	Bacilysin exporter bacE
BAMF_3589	1.73966	7.33431e-51	ABC transporter ATP-binding protein
BAMF_1356	1.73719	4.16839e-17	PBSX prophage murein binding protein
BAMF_3488	1.73294	1.04798e-16	Allantoin permease
BAMF_1982	1.73178	5.67446e-107	Mother cell-specific membrane sporulation protein
BAMF_3626	1.73177	6.54421e-239	Spore coat dTDP-glycosyltransferase
BAMF_1365	1.72936	0.00062822	XkdX family protein
BAMF_3397	1.72664	3.13645e-72	Hydrolase involved in teichuronic acid synthesis
BAMF_3563	1.72109	1.24641e-25	nitrate reductase (quinone) (EC 1.7.5.1)
BAMF_0795	1.71308	4.10996e-59	heme o synthase (EC 2.5.1.141)
BAMF_1971	1.71096	7.90958e-71	2-hydroxyacid dehydrogenase (EC 1.1.1.-)
BAMF_3608	1.7095	1.06146e-201	Efflux transporter
BAMF_3506	1.7084	5.38881e-18	Urease subunit gamma (EC 3.5.1.5) (Urea amidohydrolase subunit gamma)
BAMF_0637	1.70581	2.41245e-226	N5-carboxyaminoimidazole ribonucleotide synthase (N5-CAIR synthase) (EC 6.3.4.18) (5-(carboxyamino)imidazole ribonucleotide synthetase)
BAMF_0914	1.70378	2.17712e-07	Ribonucleoside-diphosphate reductase alpha chain (EC 1.17.4.1)
BAMF_0466	1.69647	2.34079e-11	Sporulation hydrolase cotR (EC 3.1.1.-)
BAMF_0672	1.68625	0.000509197	DNA binding protein
BAMF_2633	1.68201	4.07833e-86	3-isopropylmalate dehydratase large subunit (EC 4.2.1.33) (Alpha-IPM isomerase) (IPMI) (Isopropylmalate isomerase)
BAMF_1192	1.67833	1.52966e-171	N-acetyl-gamma-glutamyl-phosphate reductase (AGPR) (EC 1.2.1.38) (N-acetyl-glutamate semialdehyde dehydrogenase) (NAGSA dehydrogenase)
BAMF__t45	1.67483	8.03957e-14
BAMF_3447	1.65825	4.84679e-182	Na+/H+ antiporter
BAMF_0796	1.65532	1.5548e-23	heme o synthase (EC 2.5.1.141)
BAMF_3073	1.65018	0.000118742	BppU N-terminal domain-containing protein
BAMF_0618	1.64874	1.33945e-130	RlpA-like protein double-psi beta-barrel domain-containing protein
BAMF_1909	1.63273	2.51833e-92	XynC (EC 3.2.1.136)
BAMF_0813	1.62645	1.01111e-16	Lipoprotein
BAMF_3168	1.62436	0.000133681	Anti-Sig(YvrI-YvrHa)
BAMF_3620	1.62398	1.01406e-45	Glycosyltransferase
BAMF_3409	1.62113	6.39001e-101	ATP-binding teichoic acid transporter component
BAMF_1531	1.62083	3.04924e-43	YjcZ family sporulation protein
BAMF_2325	1.61266	2.33463e-62	Alanine racemase (EC 5.1.1.1)
BAMF_2823	1.61126	5.42165e-61	Metabolite permease
BAMF_3493	1.60909	1.77539e-118	Probable peptidoglycan glycosyltransferase FtsW (EC 2.4.1.129) (Cell division protein FtsW) (Cell wall polymerase) (Peptidoglycan polymerase)
BAMF_1359	1.6085	3.16561e-05	DUF2634 domain-containing protein
BAMF_0615	1.6084	7.75855e-44	Anti-sigma factor to SigV
BAMF_0468	1.60283	1.49452e-49	Lipoprotein CotQ (EC 1.5.3.-)
BAMF_2693	1.5937	6.10213e-30	Antiholin-like protein LrgB
BAMF_1970	1.58666	6.14267e-37	Hydroxylated metabolite kinase (EC 2.7.1.-)
BAMF_1341	1.58519	6.02634e-17	PBSX defective prophage terminase (Small subunit)
BAMF_1193	1.58441	3.71747e-146	Arginine biosynthesis bifunctional protein ArgJ [Cleaved into: Arginine biosynthesis bifunctional protein ArgJ alpha chain; Arginine biosynthesis bifunctional protein ArgJ beta chain] [Includes: Glutamate N-acetyltransferase (EC 2.3.1.35) (Ornithine acety
BAMF_1195	1.57874	4.87626e-168	Acetylornithine aminotransferase (ACOAT) (EC 2.6.1.11)
BAMF_2521	1.57753	8.73675e-79	Permease
BAMF_2890	1.57744	0.00735157	Holin skin element
BAMF_3363	1.57663	4.13754e-102	Swarming motility protein swrAA
BAMF_0467	1.57042	0.000184896	RBAM005570
BAMF_3405	1.56108	1.23161e-05	Membrane bound lipoprotein
BAMF_2826	1.54901	5.05254e-15	ABC transporter, permease component
BAMF_0492	1.54495	1.5854e-67	Spore coat protein
BAMF_0346	1.53773	1.28253e-22	YjcZ family sporulation protein
BAMF__t48	1.53087	0.0114966
BAMF_1821	1.52712	9.06453e-84	Phage DNA manipulating enzyme
BAMF_1809	1.52582	1.81265e-09	Enzyme involved in deoxyribonucleotide synthesis
BAMF_1357	1.52386	1.16919e-09	Phage portal protein
BAMF_3057	1.51495	1.24812e-77	RBAM029680
BAMF_3492	1.50694	2.74702e-98	Nitrogen regulatory protein P-II
BAMF_1831	1.50579	3.47213e-19	Pps (EC 2.7.9.2)
BAMF_0702	1.50296	1.1519e-22	Efflux transporter
BAMF_0790	1.49551	1.24589e-51	Pre-neck appendage protein Late protein GP12
BAMF__t47	1.4925	0.0123885
BAMF_3115	1.48852	3.3217e-106	Methionine ABC transporter (ATP-binding protein)
BAMF_1201	1.48606	8.17718e-53	Alpha/beta hydrolase
BAMF_1625	1.48062	4.63621e-13	Dihydroorotate dehydrogenase (DHOD) (DHODase) (DHOdehase) (EC 1.3.-.-)
BAMF_3711	1.48024	3.22831e-105	ABC membrane transporter (ATP-binding protein) required for cytochrome bd function
BAMF_1483	1.47597	3.51443e-37	2,4-dienoyl-CoA reductase (EC 1.3.1.34)
BAMF_3407	1.47487	8.9108e-35	UDP-N-acetylglucosamine 2-epimerase (non-hydrolyzing) (EC 5.1.3.14)
BAMF_0241	1.46145	4.8399e-36	Cysteine desulfurase (EC 2.8.1.7)
BAMF_1205	1.45757	3.16692e-20	Spore coat protein
BAMF_3871	1.45409	5.45975e-06	MAP/microtubule affinity-regulating kinase 3 RBAM_037570 (EC 2.7.11.1)
BAMF_1795	1.4535	8.24419e-59	Alkaline serine protease
BAMF_3867	1.43852	1.31329e-59	Phosphotransferase
BAMF_3744	1.43067	3.57279e-06	Fur-regulated basic protein B
BAMF_1273	1.42403	4.72551e-07	GCN5-related N-acetyltransferase (EC 2.3.1.-)
BAMF_0429	1.41889	0.00066411	Fur-regulated basic protein, acts as RNA chaperone
BAMF_3113	1.41838	1.50869e-63	Lipoprotein
BAMF_3587	1.41336	2.38156e-06	Uncharacterized protein RBAM_034740
BAMF_0502	1.4132	2.35971e-53	Probable membrane transporter protein
BAMF__t13	1.41109	1.23376e-09
BAMF_3618	1.41088	2.6222e-101	dTDP-glucose 4,6-dehydratase (EC 4.2.1.46)
BAMF_2059	1.40944	2.16018e-45	Protein involved in maturation of the outermost layer of the spore
BAMF_0700	1.40326	1.20315e-152	Glycosyl transferase, family 2 (EC 2.4.1.226)
BAMF_2496	1.4011	8.34306e-48	2,5-didehydrogluconate reductase (EC 1.1.1.-)
BAMF_3701	1.3977	3.73477e-51	Permease IIC component
BAMF_3114	1.39543	2.24945e-77	Methionine ABC transporter, permease
BAMF_1744	1.39263	2.9207e-80	PRC-barrel domain-containing protein
BAMF_2799	1.39148	8.6192e-41	ABC transporter (Permease)
BAMF_0699	1.38839	3.10547e-153	Possible glycosyltransferase YfnF
BAMF_3164	1.38525	5.91924e-09	Co-sigma factor (With YvrI)
BAMF_2026	1.38345	8.45413e-90	Oxidoreductase (EC 1.-.-.-)
BAMF_3562	1.38023	4.09697e-09	Nitrate reductase (Beta subunit) (EC 1.7.99.4)
BAMF_3616	1.37981	3.76291e-80	Spore coat polysaccharide synthesis protein SpsL (EC 5.1.3.13)
BAMF_1492	1.37942	9.50513e-05	Exo-alpha-sialidase
BAMF_2095	1.37831	5.57029e-27	DUF2564 family protein
BAMF_2323	1.37553	6.42023e-71	Uncharacterized protein ypzD
BAMF_3354	1.37406	1.23016e-41	Uncharacterized protein
BAMF_1005	1.3599	8.52727e-24	Similar to ABC transporter (Membrane protein)
BAMF_2970	1.35984	2.67604e-05	Isoprenyl transferase (Pre-ComX modification)
BAMF_3504	1.3581	2.61101e-107	Urease subunit alpha (EC 3.5.1.5) (Urea amidohydrolase subunit alpha)
BAMF_0456	1.35737	1.1162e-32	Transcriptional regulator
BAMF_1238	1.35661	4.96687e-45	Na+/H+ antiporter
BAMF_1363	1.35357	1.52633e-31	Terminase
BAMF_0243	1.34486	4.47156e-46	HTH-type transcriptional regulator lmrA
BAMF__t40	1.34426	9.26519e-08
BAMF_0376	1.34292	4.32848e-12	Hydrolase subunit antagonist of KipI
BAMF_3410	1.34134	7.45143e-67	Transport permease protein
BAMF_3593	1.34028	2.52121e-05	Uncharacterized protein
BAMF_2694	1.33948	6.31391e-27	Murein hydrolase regulator LrgA
BAMF_2013	1.33941	7.69913e-81	CwlS
BAMF_2285	1.33341	3.04546e-71	Glucose-6-phosphate 1-dehydrogenase (G6PD) (EC 1.1.1.49)
BAMF_1143	1.33247	9.35115e-52	Integral inner membrane protein
BAMF_2120	1.33218	2.41052e-64	Spore coat protein (Inner)
BAMF_3457	1.33176	1.5806e-10	Anion transporter
BAMF_1172	1.33169	2.12215e-13	Uncharacterized HTH-type transcriptional regulator ydfD
BAMF_2820	1.3308	6.37123e-20	Bacitracin ABC efflux transporter (ATP-binding protein)
BAMF_3567	1.32635	1.82633e-10	Nitrite extrusion permease
BAMF_0490	1.32402	3.25661e-98	Oxidoreductase (EC 1.1.1.-)
BAMF_2508	1.32257	1.68927e-51	YyaR
BAMF_3456	1.3192	1.25902e-11	Anion transporter
BAMF__t58	1.31796	6.69113e-09
BAMF_1136	1.31777	3.07587e-90	YhjB
BAMF_0457	1.31723	9.25232e-15	FMN dependent NADH:quinone oxidoreductase (EC 1.6.5.-) (Azo-dye reductase) (FMN-dependent NADH-azo compound oxidoreductase) (FMN-dependent NADH-azoreductase) (EC 1.7.1.17)
BAMF_1520	1.31387	9.88613e-11	Protein YkpC
BAMF_3290	1.31333	1.8817e-79	HTH-type transcriptional regulator slrR
BAMF_0328	1.31152	7.45135e-29	Uronase
BAMF_0977	1.31085	3.70376e-104	Catalase (EC 1.11.1.6)
BAMF_0240	1.30963	6.7515e-71	Pyrrolidone-carboxylate peptidase (EC 3.4.19.3) (5-oxoprolyl-peptidase) (Pyroglutamyl-peptidase I) (PGP-I) (Pyrase)
BAMF_1949	1.3065	1.04638e-12	Threonine--tRNA ligase (EC 6.1.1.3) (Threonyl-tRNA synthetase) (ThrRS)
BAMF_1408	1.30383	5.48112e-119	Intracellular serine protease (EC 3.4.21.-)
BAMF_1204	1.30272	6.63264e-20	Late competence protein
BAMF_3455	1.29788	2.40872e-20	Transcriptional regulator (Lrp/AsnC family)
BAMF_2163	1.29286	9.14603e-72	Histidinol-phosphate aminotransferase (EC 2.6.1.9) (Imidazole acetol-phosphate transaminase)
BAMF_0300	1.28775	1.18562e-96	Assimilatory nitrite reductase subunit (EC 1.7.1.4)
BAMF_1194	1.28748	1.09802e-54	Acetylglutamate kinase (EC 2.7.2.8) (N-acetyl-L-glutamate 5-phosphotransferase) (NAG kinase) (NAGK)
BAMF_3712	1.28642	6.1525e-70	Cytochrome bd ubiquinol oxidase (Subunit II) (EC 1.9.3.-)
BAMF_2058	1.28207	1.24202e-54	Protein involved in maturation of the outermost layer of the spore
BAMF_2222	1.28194	1.71318e-92	SMC interacting protein
BAMF_1250	1.2813	1.23185e-81	Spore coat protein (Insoluble fraction)
BAMF_2611	1.27882	3.53613e-110	dTTP/UTP pyrophosphatase (dTTPase/UTPase) (EC 3.6.1.9) (Nucleoside triphosphate pyrophosphatase) (Nucleotide pyrophosphatase) (Nucleotide PPase)
BAMF_1784	1.27586	9.10977e-41	Bacillaene synthesis enoyl-CoA hydratase
BAMF_1484	1.27322	1.7267e-15	Uncharacterized protein
BAMF_1441	1.27195	5.15215e-76	2,3-diketo-5-methylthiopentyl-1-phosphate enolase (DK-MTP-1-P enolase) (EC 5.3.2.5) (RuBisCO-like protein) (RLP)
BAMF_1780	1.27183	6.55442e-11	Bacillaene synthesis malonyl-CoA-[acyl-carrier-protein] transacylase [AT]/oxidoreductase [OR] (EC 2.3.1.-)
BAMF_2947	1.27129	2.9835e-91	Exoribonuclease (3'-5') (EC 3.1.-.-)
BAMF_1362	1.2664	5.76892e-07	Uncharacterized protein
BAMF_3016	1.26519	0.0244204	Ribosomal-protein-alanine acetyltransferase (EC 2.3.1.128)
BAMF_2761	1.25932	1.2015e-42	RBAM026730
BAMF_2492	1.25755	1.1265e-07	SpoIIIC
BAMF_0860	1.24936	0.00253671	Lj928 prophage protein RBAM_026730
BAMF_1973	1.24781	0.00264565	DNA-binding protein
BAMF_1416	1.24665	1.30309e-51	Nitrogen sensing transcriptional regulator
BAMF_2043	1.24409	1.05185e-41	Uncharacterized protein
BAMF_1954	1.24292	6.89766e-61	Pyrroline-5-carboxylate reductase (P5C reductase) (P5CR) (EC 1.5.1.2) (PCA reductase)
BAMF_2533	1.24286	2.34622e-99	Cystathionine lyase/ homocysteine gamma-lyase
BAMF__t49	1.23831	1.54573e-05
BAMF_3129	1.23687	4.47357e-07	Transcription repressor (MarR family)
BAMF_1348	1.2355	0.012263	Phage portal protein
BAMF_0701	1.23392	1.53134e-86	Glycosyltransferase (Complex carbohydrate synthase) (EC 2.4.1.-)
BAMF_2696	1.23361	7.71164e-90	histidine kinase (EC 2.7.13.3)
BAMF_0186	1.23352	1.19372e-11	Similar to cation efflux system
BAMF_3219	1.23305	2.07369e-47	Transcriptional regulator
BAMF_3842	1.23129	4.29138e-78	Response regulator aspartate phosphatase (EC 3.1.-.-)
BAMF_1953	1.23101	6.567e-58	Glutamate 5-kinase (EC 2.7.2.11) (Gamma-glutamyl kinase) (GK)
BAMF_3803	1.23101	6.65969e-28	Integral inner membrane protein
BAMF_3795	1.23045	9.62527e-96	Two-component sensor kinase (NarL family) DesK
BAMF_0739	1.22981	5.23227e-63	YfmQ family protein
BAMF_0373	1.2168	3.43664e-47	Branched chain amino acids transporter
BAMF_0008	1.21372	4.23299e-18	YaaC family protein
BAMF_1442	1.21308	3.55278e-36	Methylthioribulose-1-phosphate dehydratase (MTRu-1-P dehydratase) (EC 4.2.1.109)
BAMF_1619	1.2074	2.44293e-35	Uracil permease
BAMF_1039	1.20737	3.01362e-17	Transcriptional regulator CitR (LysR family)
BAMF_3044	1.20734	6.82279e-73	Transcriptional regulator of the purine degradation operon
BAMF__t17	1.20681	7.70898e-08
BAMF_2045	1.20593	0.0163832	Lactoylglutathione lyase (EC 4.4.1.5)
BAMF_2221	1.20494	3.23422e-23	Segregation and condensation protein A
BAMF_1199	1.20181	0.000133709	YjzC family protein
BAMF_0378	1.19687	1.6366e-63	Spore germination lipase lipC (EC 3.-.-.-)
BAMF_3411	1.19543	1.30575e-73	CDP-glycerol:polyglycerol phosphate glycero-phosphotransferase (Poly(Glycerol phosphate) polymerase) (EC 2.7.8.12)
BAMF_3381	1.18843	1.54261e-23	Flagellar hook-filament junction
BAMF_2568	1.18732	5.79439e-83	N-acetylmuramoyl-L-alanine amidase, family 3 (EC 3.5.1.28)
BAMF_2695	1.18635	6.17863e-33	Two-component response regulator [LytS]
BAMF_1191	1.18514	2.49671e-06	Transport protein
BAMF_1251	1.18217	1.17302e-80	Spore coat protein (Insoluble fraction)
BAMF_2828	1.17746	1.52672e-23	ABC transporter (ATP-binding protein) (EC 3.6.3.-)
BAMF__r30	1.17531	0.000444925
BAMF_1361	1.1716	3.66326e-08	DUF2313 domain-containing protein
BAMF_3235	1.1684	3.02624e-48	Glycine betaine/carnitine/choline transport system permease protein opuCB
BAMF_3667	1.16601	8.02134e-14	Hydroxyethylthiazole kinase (EC 2.7.1.50) (4-methyl-5-beta-hydroxyethylthiazole kinase) (TH kinase) (Thz kinase)
BAMF_1232	1.1654	2.50915e-05	RNA/thiamine triphosphatase
BAMF_1938	1.16091	1.53957e-45	Nonribosomal fengycin synthesis COG1020 fengycin synthetase E
BAMF_2868	1.15941	7.91449e-44	Membreane integrity integral inner membrane protein
BAMF_2647	1.15719	1.3105e-80	Transcriptional regulator
BAMF_1131	1.15702	9.89829e-05	YdhG-like domain-containing protein
BAMF_2087	1.15633	1.51191e-74	Dihydroxy-acid dehydratase (DAD) (EC 4.2.1.9)
BAMF_3364	1.15451	2.33216e-64	Carboxy-terminal processing serine protease, cleaves SpoIVFA, this results in processing of pro-SigK (EC 3.4.21.102)
BAMF__t68	1.15427	0.00704122
BAMF_1198	1.15269	1.75273e-68	Ornithine carbamoyltransferase, catabolic (OTCase) (EC 2.1.3.3)
BAMF_2827	1.15269	3.28485e-16	YtrC
BAMF_0671	1.15241	2.50163e-11	Transport permease protein
BAMF_3476	1.14714	2.28436e-31	Single-stranded DNA-binding protein (SSB)
BAMF_1013	1.14693	3.15613e-80	Peptidase MA-like domain-containing protein
BAMF_1785	1.14637	1.41155e-22	Bacillaene synthesis enoyl-CoA-hydratase
BAMF_2232	1.14627	2.91402e-65	Exported protein
BAMF_1459	1.14626	8.44998e-13	Cell wall hydrolase related to spore cortex-lytic enzymes
BAMF_2423	1.14624	4.36823e-88	Glycine--tRNA ligase beta subunit (EC 6.1.1.14) (Glycyl-tRNA synthetase beta subunit) (GlyRS)
BAMF_1783	1.14477	4.48097e-32	BaeG (EC 2.3.3.10)
BAMF_0799	1.14345	4.82106e-37	Membrane component involved in biofilm formation
BAMF_3166	1.14311	1.033e-14	YvrJ
BAMF_2003	1.14153	3.00306e-54	Squalene-hopene cyclase (EC 5.4.99.-)
BAMF_3344	1.14091	1.00263e-48	HPr kinase/phosphorylase (HPrK/P) (EC 2.7.11.-) (EC 2.7.4.-) (HPr(Ser) kinase/phosphorylase)
BAMF_0491	1.1389	3.48093e-57	Spore coat protein
BAMF_1509	1.13886	5.56253e-62	Efflux permease
BAMF_2532	1.13839	1.35453e-63	YrhC-like protein
BAMF_2819	1.13603	3.4237e-16	ABC transporter (Permease)
BAMF_2495	1.13391	0.000383358	Phage-like element PBSX protein yqbR
BAMF_3229	1.129	6.55227e-13	Choline ABC transporter (Binding protein)
BAMF_2162	1.12686	1.20402e-53	Prephenate dehydrogenase (EC 1.3.1.12)
BAMF_2286	1.12596	3.89476e-95	6-phosphogluconate dehydrogenase, decarboxylating (EC 1.1.1.44)
BAMF_3061	1.12118	1.79292e-12	DUF1648 domain-containing protein
BAMF_3446	1.12005	2.73341e-53	Transcriptional regulator (LysR family)
BAMF_1466	1.11987	2.74396e-83	Phosphotransferase system (PTS) glucose-specific enzyme IICBA component (EC 2.7.1.69)
BAMF_1355	1.1195	3.57642e-10	Partial Phage-like element PBSX protein xkdO
BAMF_1984	1.11746	1.24272e-58	Transposon-related lytic enzyme
BAMF_2829	1.11719	3.89165e-22	Transcriptional regulator (GntR family)
BAMF_2582	1.11681	1.06033e-58	S-adenosylmethionine:tRNA ribosyltransferase-isomerase (EC 2.4.99.17) (Queuosine biosynthesis protein QueA)
BAMF_0427	1.11398	2.2438e-34	YdbL
BAMF_3592	1.11111	0.00095503	Uncharacterized protein
BAMF_2164	1.10795	4.04322e-35	Tryptophan synthase alpha chain (EC 4.2.1.20)
BAMF_1810	1.1075	1.18743e-67	N-acetylmuramoyl-L-alanine amidase (EC 3.5.1.28)
BAMF_0683	1.10236	4.56022e-07	Acetyltransferase, GNAT family (EC 2.3.1.-)
BAMF_3542	1.10236	7.27421e-38	NAD-dependent malate dehydrogenase II (NAD-ME II) (EC 1.1.1.38)
BAMF__t86	1.09953	1.03071e-06
BAMF_3601	1.09877	7.20144e-58	Carrier protein reductase of bacilysin synthesis (EC 1.1.1.100)
BAMF_2585	1.09447	4.69905e-59	Holliday junction branch migration complex subunit RuvA
BAMF_1443	1.0935	2.93537e-27	Acireductone dioxygenase (1,2-dihydroxy-3-keto-5-methylthiopentene dioxygenase) (DHK-MTPene dioxygenase) (Acireductone dioxygenase (Fe(2+)-requiring)) (ARD') (Fe-ARD) (EC 1.13.11.54) (Acireductone dioxygenase (Ni(2+)-requiring)) (ARD) (Ni-ARD) (EC 1.13.11
BAMF_3800	1.08887	0.00340476	Integral inner membrane protein
BAMF_0375	1.08742	2.04037e-29	Inhibitor of the autophosphorylation reaction of KinA
BAMF__t85	1.08714	4.59895e-06
BAMF_3700	1.08578	0.000234588	Glucomannan-specific phosphotransferase system, EIIA component (EC 2.7.1.69)
BAMF_0825	1.08461	0.0228932	Tyrosine recombinase xerC
BAMF_0675	1.08387	2.78779e-51	DNA binding protein YeeF
BAMF_2744	1.08137	2.98761e-44	Integral inner membrane protein
BAMF_1623	1.07967	1.38691e-21	Carbamoyl-phosphate synthase large chain (EC 6.3.5.5) (Carbamoyl-phosphate synthetase ammonia chain)
BAMF_1864	1.0704	3.56651e-11	dUTP diphosphatase (EC 3.6.1.23)
BAMF_1781	1.06971	2.1906e-30	[acyl-carrier-protein] S-malonyltransferase (EC 2.3.1.39)
BAMF_1379	1.06946	7.96443e-26	Efflux transporter
BAMF__t55	1.06843	7.31937e-11
BAMF_0377	1.06538	9.89629e-07	Transcriptional regulator (IclR family)
BAMF_1624	1.06394	3.9513e-05	Dihydroorotate dehydrogenase B (NAD(+)), electron transfer subunit (Dihydroorotate oxidase B, electron transfer subunit)
BAMF_3679	1.06195	9.13525e-43	(P)ppGpp synthetase (EC 3.1.-.-)
BAMF_1138	1.06124	4.38445e-25	Uncharacterized protein
BAMF_3503	1.05961	6.49359e-43	Rrf2 family transcriptional regulator
BAMF_3221	1.05953	4.45493e-26	Transcriptional repressor rghRB
BAMF__t19	1.05611	0.00175882
BAMF_2105	1.05369	2.2645e-09	YpbQ
BAMF_2035	1.04581	4.08813e-21	S-adenosylmethionine-dependent methyltransferase (EC 2.1.1.-)
BAMF_3648	1.04432	2.1382e-08	Acetyltransferase, GNAT family (EC 2.3.1.-)
BAMF_1815	1.0415	4.89935e-83	Glutamine synthetase (EC 6.3.1.2)
BAMF__t44	1.03687	5.27627e-05
BAMF_2745	1.03623	1.92497e-34	Signal peptide peptidase
BAMF_3715	1.03411	6.06286e-08	Exported polysaccharide deacetylase, lipoprotein (EC 3.-.-.-)
BAMF__t64	1.02854	0.000150488
BAMF_0437	1.02515	9.02644e-40	DUF304 domain-containing protein
BAMF__t73	1.02376	1.4274e-05
BAMF_3617	1.02274	6.12476e-79	dTDP-4-dehydrorhamnose reductase (EC 1.1.1.133)
BAMF_2316	1.02175	2.65298e-14	Glycerophosphodiester phosphodiesterase (EC 3.1.4.46)
BAMF__t52	1.02174	0.000228701
BAMF_1627	1.02173	3.6387e-06	Orotate phosphoribosyltransferase (OPRT) (OPRTase) (EC 2.4.2.10)
BAMF_1621	1.02136	0.000193511	Dihydroorotase (DHOase) (EC 3.5.2.3)
BAMF_3590	1.02057	2.42449e-16	RBAM_034770
BAMF_2498	1.01909	7.05054e-05	Uncharacterized protein yqbE
BAMF_0984	1.01766	0.0243814	Small ribosomal subunit protein uS14
BAMF_0258	1.01511	2.51855e-62	Zinc transport in via ABC system
BAMF_0372	1.01245	6.47669e-17	5-oxoprolinase subunit A (5-OPase subunit A) (EC 3.5.2.9) (5-oxoprolinase (ATP-hydrolyzing) subunit A)
BAMF_0242	1.01012	2.81009e-56	Efflux transporter drug-export protein
BAMF_1415	1.00893	1.42783e-80	Magnesium transporter MgtE
BAMF_2024	1.0022	7.27874e-05	Tautomerase
BAMF_0211	-1.0026	1.53767e-37	Formate-dependent phosphoribosylglycinamide formyltransferase (EC 6.3.1.21) (5'-phosphoribosylglycinamide transformylase 2) (Formate-dependent GAR transformylase) (GAR transformylase 2) (GART 2) (Non-folate glycinamide ribonucleotide transformylase) (Phos
BAMF_2252	-1.00701	1.15633e-49	NAD-dependent malic enzyme (Conversion of malate into pyruvate) (EC 1.1.1.38)
BAMF_1383	-1.01031	1.11368e-44	Dipeptide ABC transporter (ATP-binding protein)
BAMF_3899	-1.01287	0.00289179	HTH-type transcriptional repressor CcpB2
BAMF_3310	-1.01323	1.87886e-17	Uncharacterized protein yraM
BAMF_1857	-1.01386	0.028142	DUF3885 domain-containing protein
BAMF_2448	-1.01894	1.24704e-71	Elongation factor 4 (EF-4) (EC 3.6.5.n1) (Ribosomal back-translocase LepA)
BAMF_2863	-1.02332	6.21369e-43	Isochorismate synthase MenF (EC 5.4.4.2) (Isochorismate mutase)
BAMF_1011	-1.02565	1.84811e-10	Uncharacterized protein
BAMF_1107	-1.02571	3.74741e-65	Coproporphyrinogen III oxidase (EC 1.3.3.15)
BAMF_3637	-1.02659	2.96424e-16	Phosphotransferase system (PTS) sucrose-specific enzyme IIBC component (EC 2.7.1.69)
BAMF_2368	-1.02848	3.22887e-07	Exported protein
BAMF_3874	-1.02938	1.88495e-38	Integral inner membrane protein
BAMF_2626	-1.02972	4.16475e-68	Probable GTP-binding protein EngB
BAMF_0071	-1.0329	3.8965e-20	33 kDa chaperonin (Heat shock protein 33 homolog) (HSP33)
BAMF_3529	-1.033	4.8534e-22	Ribose 5-phosphate epimerase (EC 5.3.1.6)
BAMF_2506	-1.03503	0.000637845	RBAM_024130 C-terminal
BAMF_0087	-1.03547	1.3381e-52	DNA integrity scanning protein DisA (Cyclic di-AMP synthase) (c-di-AMP synthase) (Diadenylate cyclase) (EC 2.7.7.85)
BAMF_1933	-1.03616	8.39431e-25	Short-chain acyl-CoA synthetase (EC 6.2.1.-)
BAMF_0745	-1.0364	0.000200718	PTS system, trehalose-specific enzyme II, BC component (EC 2.7.1.69)
BAMF_1077	-1.03851	4.24306e-17	K+/H+ antiporter for K+ efflux
BAMF_3335	-1.03872	2.26468e-06	Imidazole glycerol phosphate synthase subunit HisH (EC 4.3.2.10) (IGP synthase glutaminase subunit) (EC 3.5.1.2) (IGP synthase subunit HisH) (ImGP synthase subunit HisH) (IGPS subunit HisH)
BAMF_3902	-1.03992	0.0231329	O6-methylguanine-DNA methyltransferase AdaB (EC 2.1.1.63)
BAMF_3339	-1.04007	6.52013e-10	ATP phosphoribosyltransferase regulatory subunit
BAMF_0359	-1.04545	2.43801e-97	Aldehyde dehydrogenase
BAMF_1244	-1.04774	1.5272e-05	Adenylate transferase and sulfur transferase (Thiamine biosynthesis)
BAMF_1016	-1.04946	3.0472e-18	Secreted enzyme sortase
BAMF_0823	-1.04999	1.25594e-67	YfhO family protein
BAMF_1110	-1.05224	2.42219e-38	Beta-ketoacyl-[acyl-carrier-protein] synthase III (Beta-ketoacyl-ACP synthase III) (KAS III) (EC 2.3.1.180) (3-oxoacyl-[acyl-carrier-protein] synthase 3) (3-oxoacyl-[acyl-carrier-protein] synthase III)
BAMF_3789	-1.05712	3.71623e-55	Transcriptional regulator (DeoR family)
BAMF_0340	-1.05972	0.000251144	ABC transporter (ATPase component)
BAMF_1281	-1.06211	0.00112044	SPBc2 prophage-derived uncharacterized protein
BAMF_3022	-1.06966	1.15327e-06	UPF0349 protein BAMF_3022
BAMF_1709	-1.06993	8.92633e-09	Flagellar biosynthetic protein FliR
BAMF_1805	-1.06998	3.46351e-54	Uncharacterized protein
BAMF_2627	-1.07024	5.80551e-69	Lon protease (EC 3.4.21.53) (ATP-dependent protease La)
BAMF_3414	-1.07137	8.51056e-88	N-acetylglucosaminyldiphosphoundecaprenol N-acetyl-beta-D-mannosaminyltransferase (EC 2.4.1.187) (N-acetylmannosaminyltransferase) (UDP-N-acetylmannosamine transferase) (UDP-N-acetylmannosamine:N-acetylglucosaminyl pyrophosphorylundecaprenol N-acetylmanno
BAMF_3865	-1.07216	2.21259e-18	YycC family protein
BAMF_2998	-1.07234	4.75968e-19	Sulfite oxidase (EC 1.8.3.1)
BAMF_1048	-1.07266	3.60023e-98	Similar to hemolysin
BAMF_3636	-1.07497	3.90449e-09	Sucrose-6-phosphate hydrolase (EC 3.2.1.26) (Invertase)
BAMF_0788	-1.07831	5.30123e-32	Transcriptional activator of maltose utilization (EC 2.6.1.16)
BAMF_2805	-1.08043	4.93341e-83	Glycine betaine transporter
BAMF_1388	-1.08156	5.43158e-57	Cell wall oligopeptide ABC transporter (ATP binding protein)
BAMF_3599	-1.08227	1.11514e-91	Coproheme decarboxylase (Coproheme III oxidative decarboxylase) (Hydrogen peroxide-dependent heme synthase)
BAMF_2741	-1.0839	6.51352e-61	Thiol peroxidase (Tpx) (EC 1.11.1.24) (Peroxiredoxin tpx) (Prx) (Thioredoxin peroxidase) (Thioredoxin-dependent peroxiredoxin)
BAMF_2773	-1.08788	3.43019e-08	Motility protein (Flagellar motor rotation)
BAMF_0640	-1.08987	4.75951e-10	Phosphoribosylformylglycinamidine synthase subunit PurS (FGAM synthase) (EC 6.3.5.3) (Formylglycinamide ribonucleotide amidotransferase subunit III) (FGAR amidotransferase III) (FGAR-AT III) (Phosphoribosylformylglycinamidine synthase subunit III)
BAMF_1371	-1.09342	1.51553e-108	Two-component apoptosis factor
BAMF_0476	-1.09628	8.34353e-18	Ribosomal RNA large subunit methyltransferase Cfr (EC 2.1.1.224) (23S rRNA (adenine(2503)-C(8))-methyltransferase) (23S rRNA m8A2503 methyltransferase)
BAMF_3873	-1.10057	8.9762e-74	Cyclic-di-AMP phosphodiesterase (EC 3.1.4.-)
BAMF_2869	-1.10272	2.46649e-73	DinB-like domain-containing protein
BAMF_3901	-1.10785	0.000113043	Apurinic/apyrimidinic endonuclease (EC 3.1.11.2)
BAMF_3336	-1.11115	1.01389e-16	Imidazoleglycerol-phosphate dehydratase (IGPD) (EC 4.2.1.19)
BAMF_3864	-1.1116	1.80011e-20	Uncharacterized protein yyzB
BAMF_1240	-1.11378	0.000576332	Inhibitor of thiaminase TenA
BAMF_1394	-1.11976	5.07206e-06	Efflux transporter
BAMF_3015	-1.12095	1.73942e-17	RBAM_029240
BAMF_3268	-1.12416	8.36405e-42	Lactate utilization protein B
BAMF_2112	-1.12903	1.49676e-80	Metal-dependent carboxypeptidase (EC 3.4.17.19)
BAMF_2311	-1.13045	2.83595e-53	Citrate synthase
BAMF_1246	-1.13355	6.72397e-68	Enoyl-[acyl-carrier-protein] reductase [NADH] (EC 1.3.1.9)
BAMF_0747	-1.13375	1.38604e-19	Trehalose-6-phosphate hydrolase (EC 3.2.1.93)
BAMF_1047	-1.13745	4.86435e-63	1-acyl-sn-glycerol-3-phosphate acyltransferase (EC 2.3.1.51)
BAMF_3319	-1.14186	1.32362e-64	Ribonuclease (EC 3.1.27.-)
BAMF_3189	-1.14234	1.56198e-69	Sodium, potassium, lithium and rubidium/H(+) antiporter
BAMF_0379	-1.1473	7.00728e-67	DUF3953 domain-containing protein
BAMF_1936	-1.14779	8.74335e-75	Exported protein
BAMF_3000	-1.15212	7.68639e-31	Amino acid transporter
BAMF_2721	-1.15545	6.58852e-112	Pyruvate kinase (EC 2.7.1.40)
BAMF_2142	-1.15569	3.23142e-44	Pantothenate synthetase (PS) (EC 6.3.2.1) (Pantoate--beta-alanine ligase) (Pantoate-activating enzyme)
BAMF_1694	-1.15906	8.37589e-05	Flagellar export apparatus component
BAMF_1774	-1.16524	3.89506e-78	Master regulator for biofilm formation
BAMF_2500	-1.16833	1.74909e-47	RBAM024050
BAMF_2704	-1.17189	4.40377e-63	S-adenosylmethionine decarboxylase proenzyme (AdoMetDC) (SAMDC) (EC 4.1.1.50) [Cleaved into: S-adenosylmethionine decarboxylase beta chain; S-adenosylmethionine decarboxylase alpha chain]
BAMF_2047	-1.17321	1.08835e-07	YokU family protein
BAMF_0235	-1.1761	8.92136e-95	YcbP
BAMF_2794	-1.17799	6.01577e-31	Hydrolase
BAMF_1737	-1.18223	3.22661e-107	Ribosome-binding factor A
BAMF_1384	-1.18898	3.55512e-104	Dipeptide ABC transporter (Dipeptide-binding lipoprotein)
BAMF_0409	-1.19093	5.32988e-62	YesK-like protein
BAMF_2155	-1.19138	4.82053e-85	Menaquinol:cytochrome c reductase cytochrome c subunit
BAMF_2416	-1.19171	9.26493e-34	tRNA:m1A22 methyl transferase
BAMF_3370	-1.19309	1.33746e-108	Peptide chain release factor 2 (RF-2)
BAMF_1708	-1.19438	2.53391e-07	Flagellar biosynthetic protein FliQ
BAMF_3876	-1.19473	3.18766e-52	Spore coat protein
BAMF_2667	-1.19756	5.53157e-40	Cell division protein ZapA (Z ring-associated protein ZapA)
BAMF_0058	-1.19792	2.28738e-69	Fusion methylase and nucleotide pyrophosphohydrolase
BAMF_1226	-1.19918	1.04571e-08	Protein involved in establishment of DNA transport in competence
BAMF_2965	-1.20714	2.05347e-29	Non essential component of Na+/H+ antiporter
BAMF_3838	-1.20739	8.9252e-65	Lipoprotein
BAMF_1222	-1.20928	3.30827e-90	Thiol oxidation management factor putative acetyltransferase
BAMF_1145	-1.21587	9.76903e-50	HTH-type transcriptional regulator RBAM_010760
BAMF_2666	-1.21631	1.7903e-47	Integral inner membrane protein
BAMF_0073	-1.21687	2.08711e-130	Cysteine synthase (EC 2.5.1.47)
BAMF_3326	-1.21811	1.79108e-119	Thioredoxin reductase (EC 1.8.1.9)
BAMF_3872	-1.21852	5.31338e-38	Large ribosomal subunit protein bL9
BAMF_0303	-1.21877	5.83607e-78	Glutathione-dependent formaldehyde dehydrogenase (EC 1.1.1.284)
BAMF_2864	-1.21902	2.49392e-17	Zinc finger DksA/TraR C4-type domain-containing protein
BAMF_0089	-1.21979	3.24538e-40	2-C-methyl-D-erythritol 4-phosphate cytidylyltransferase (EC 2.7.7.60) (4-diphosphocytidyl-2C-methyl-D-erythritol synthase) (MEP cytidylyltransferase) (MCT)
BAMF_0181	-1.2207	2.98466e-118	Glutamine--fructose-6-phosphate aminotransferase [isomerizing] (EC 2.6.1.16) (D-fructose-6-phosphate amidotransferase) (GFAT) (Glucosamine-6-phosphate synthase) (Hexosephosphate aminotransferase) (L-glutamine--D-fructose-6-phosphate amidotransferase)
BAMF_3338	-1.22286	2.88087e-07	ATP phosphoribosyltransferase (ATP-PRT) (ATP-PRTase) (EC 2.4.2.17)
BAMF_3443	-1.22423	3.87303e-28	Nitroreductase (EC 1.10.99.2)
BAMF_2182	-1.22518	2.58223e-78	Lipoprotein
BAMF_2265	-1.23536	5.32134e-22	N-acetyltransferase domain-containing protein
BAMF_3019	-1.24272	3.36839e-54	Chaperone involved in Fe-S cluster assembly
BAMF_0088	-1.24314	1.0964e-84	Membrane protein
BAMF_3327	-1.24477	4.85891e-123	Secreted cell wall DL-endopeptidase (EC 3.4.-.-)
BAMF_3697	-1.24761	0.0103521	Arsenical resistance operon repressor
BAMF_1216	-1.25411	9.83293e-112	Oligopeptide ABC transporter (Binding lipoprotein)
BAMF_0154	-1.25506	3.78087e-108	Iron-sulfur cluster carrier protein
BAMF_0659	-1.25572	2.07071e-40	Kinase
BAMF_1862	-1.25597	1.94198e-110	Phage-related pre-neck appendage protein
BAMF_2713	-1.25961	1.17755e-74	histidine kinase (EC 2.7.13.3)
BAMF__t63	-1.26004	4.57432e-19
BAMF_0801	-1.2628	2.50105e-49	Putative metal-dependent hydrolase BAMF_0801 (EC 3.-.-.-)
BAMF_1693	-1.26372	3.98979e-16	Flagellar motor switch protein FliG
BAMF_0283	-1.26533	1.45141e-113	YqcI/YcgG family protein
BAMF_1692	-1.26659	4.23541e-05	Flagellar M-ring protein
BAMF_1657	-1.26679	1.77908e-49	L-serine deaminase
BAMF_0634	-1.2687	5.36697e-67	UPF0316 protein BAMF_0634
BAMF_3910	-1.26899	3.50557e-36	Integral membrane protein putative transporter
BAMF_0822	-1.27028	9.14182e-115	Glycosyl transferase (EC 2.4.-.-)
BAMF_0524	-1.27028	2.42009e-34	Activator of Hsp90 ATPase homologue 1-like C-terminal domain-containing protein
BAMF_3179	-1.27356	2.44819e-25	Uncharacterized protein YvgK
BAMF_1589	-1.27497	1.21341e-100	Cell division protein FtsL
BAMF_1239	-1.2769	3.19878e-05	Aminopyrimidine aminohydrolase (EC 3.5.99.2)
BAMF_3517	-1.27918	1.2891e-114	ATP synthase epsilon chain (ATP synthase F1 sector epsilon subunit) (F-ATPase epsilon subunit)
BAMF_1658	-1.27939	9.8645e-55	L-serine dehydratase (EC 4.3.1.17)
BAMF_0037	-1.27984	9.36229e-67	Transcriptional regulator for transition state genes
BAMF_2378	-1.28354	1.76658e-18	RsbR paralog
BAMF_2840	-1.28586	5.13734e-10	DUF2584 domain-containing protein
BAMF_2714	-1.28664	5.40582e-58	Two-component response regulator
BAMF_1719	-1.29249	6.79807e-31	RNA polymerase sigma factor
BAMF_0506	-1.29329	9.96779e-43	ADP-ribose pyrophosphatase (EC 3.6.1.-)
BAMF_1444	-1.29405	6.36891e-106	Negative regulatory phosphatase acting on Spo0A-P (Sporulation)
BAMF_2049	-1.29692	1.6249e-31	Acetyltransferase
BAMF_3509	-1.2981	5.79483e-58	Sulfur carrier protein FdhD
BAMF_2938	-1.29887	4.25475e-137	DUF378 domain-containing protein
BAMF_3707	-1.30096	1.34509e-73	Hydrolase (EC 3.5.1.-)
BAMF_2048	-1.30176	4.89993e-104	L-lysine 2,3-aminomutase (EC 5.4.3.2)
BAMF_3341	-1.30469	1.96742e-81	O-acetyltransferase (EC 2.3.1.-)
BAMF_1543	-1.30506	5.21503e-22	YkzI
BAMF_1659	-1.30519	2.00675e-80	ATP-dependent DNA helicase RecG (EC 3.6.4.12)
BAMF_1420	-1.3055	3.10937e-78	Uncharacterized protein
BAMF_1401	-1.3064	5.18109e-56	RBAM12980
BAMF_2075	-1.30673	9.73e-66	Exported lipase/acylhydrolase (Lipoprotein)
BAMF_1696	-1.30702	1.78578e-15	Flagellar FliJ protein
BAMF_3757	-1.31368	1.2627e-81	Hut operon positive regulatory protein
BAMF_2941	-1.31497	2.5899e-108	Transcriptional regulator (Lrp/AsnC family)
BAMF_1704	-1.31578	6.80409e-30	Flagellar motor switch protein FliN
BAMF_2836	-1.33108	5.86801e-108	Amino acid permease
BAMF_2085	-1.3411	3.5177e-77	Methyltransferase
BAMF_2964	-1.34152	1.33692e-40	Efflux transporter for Na+ and cholate
BAMF_3188	-1.34668	9.27206e-76	Stress protein
BAMF_3417	-1.34991	2.04837e-110	Mannose-6-phosphate isomerase (EC 5.3.1.8)
BAMF_1930	-1.35077	1.61711e-38	Hydroxymethylglutaryl-CoA lyase (EC 4.1.3.4)
BAMF_0522	-1.36317	3.78509e-110	L-aspartate/L-glutamate permease
BAMF_1986	-1.3638	2.26151e-111	Protein required for attachment to host cells
BAMF_1200	-1.36416	1.36426e-21	YjzD family protein
BAMF_0552	-1.36535	0.0070877	DNA recombination protein skin element
BAMF_1568	-1.3687	9.254e-65	YugN-like protein
BAMF_3742	-1.36911	1.25046e-05	Uncharacterized protein yxxG
BAMF_1932	-1.37142	6.29724e-33	Biotin carboxylase subunit (EC 6.4.1.-)
BAMF_1223	-1.37259	1.42844e-131	Global transcriptional regulator Spx
BAMF_0452	-1.37428	2.70457e-113	RNA binding protein containing S1 RNA binding domain,YdcI
BAMF_3649	-1.37673	4.16532e-105	Protein required for proper spore morphogenesis and germination
BAMF_1702	-1.37711	6.2922e-09	Flagellar protein FliL
BAMF_0736	-1.38167	4.27911e-77	DUF3243 domain-containing protein
BAMF_1695	-1.38423	7.38233e-16	Flagellar-specific ATPase (EC 3.6.3.14)
BAMF_0509	-1.39082	8.13378e-55	Transcriptional regulator (GntR family)
BAMF_2940	-1.39644	2.21388e-141	Aminotransferase (EC 2.6.1.-)
BAMF_2619	-1.4001	2.05206e-102	Glutamate-1-semialdehyde 2,1-aminomutase (GSA) (EC 5.4.3.8) (Glutamate-1-semialdehyde aminotransferase) (GSA-AT)
BAMF_3677	-1.40107	2.96011e-25	Extracellular serine protease (EC 3.4.21.-)
BAMF_0754	-1.40894	4.49864e-134	HTH-type transcriptional repressor RBAM_008050
BAMF_1550	-1.41164	2.03063e-78	YlaF family protein
BAMF_0605	-1.41178	5.67543e-55	Transcriptional regulator of the glucitol operon
BAMF_1033	-1.41328	1.1018e-98	D-gamma-glutamyl-meso-diaminopimelic acid endopeptidase (EC 3.4.19.11)
BAMF_2322	-1.4134	1.19496e-115	NADH-dependent flavin oxidoreductase (EC 1.-.-.-)
BAMF_1565	-1.42311	1.08992e-75	Cytochrome caa3 oxidase (Subunit III) (EC 1.9.3.1)
BAMF_3498	-1.4234	1.73894e-62	Integral inner membrane protein
BAMF_3646	-1.42386	9.20517e-143	FMN-containing NADPH-linked nitro/flavin reductase
BAMF_0370	-1.42545	3.07534e-59	YczO
BAMF_3355	-1.44169	4.72388e-114	UvrABC system protein A (UvrA protein) (Excinuclease ABC subunit A)
BAMF_1890	-1.45404	8.36759e-14	Small, acid-soluble spore protein Tlp
BAMF_1225	-1.46713	9.32753e-133	Adapter protein MecA
BAMF_1041	-1.46933	1.01701e-90	Similar to glucose 1-dehydrogenase (EC 1.-.-.-)
BAMF_2717	-1.47052	1.39806e-198	Citrate synthase
BAMF_0607	-1.47692	2.08465e-24	Uncharacterized symporter ynaJ
BAMF_0404	-1.47779	0.00149897	Lipoprotein
BAMF_0195	-1.47945	0.00185117	ABC transporter (ATP-binding protein)
BAMF_3415	-1.48328	8.47983e-119	Teichoic acid primase (EC 2.7.8.-)
BAMF_1430	-1.48813	1.85233e-168	Protease HtpX homolog (EC 3.4.24.-)
BAMF_3558	-1.48872	2.86217e-146	ABC lipid transporter (ATP-binding protein)
BAMF_2987	-1.49175	3.20557e-89	ESAT-6-like protein
BAMF_1386	-1.49188	3.66087e-67	Dipeptide epimerase (EC 5.1.1.-)
BAMF_1180	-1.4926	3.9879e-74	Fatty acid beta-hydroxylating cytochrome P450 (EC 1.14.-.-)
BAMF_3801	-1.49773	1.08236e-06	Transcriptional regulator, ArsR family
BAMF_1772	-1.5022	5.07236e-26	8-amino-7-ketopelargonate synthase (EC 2.3.1.47)
BAMF_0202	-1.50259	1.58692e-78	YbyB
BAMF_3631	-1.50498	2.70171e-64	Uracil-DNA glycosylase (UDG) (EC 3.2.2.27)
BAMF_0194	-1.50861	0.00498087	Two-component response regulator RBAM_002490 (EC 3.1.1.61)
BAMF_2417	-1.51409	4.28486e-127	Cytochrome c550
BAMF_1711	-1.51518	1.7676e-26	Flagellar biosynthesis protein FlhA
BAMF_1957	-1.52972	9.73203e-12	DUF948 domain-containing protein
BAMF_1302	-1.53491	3.61535e-07	YjfB family protein
BAMF_1390	-1.54153	1.85635e-109	Aminohydrolase
BAMF_2312	-1.54227	5.37169e-58	Short chain acyl-CoA dehydrogenase (EC 1.3.99.-)
BAMF_1771	-1.5455	6.54948e-26	L-threonine 3-dehydrogenase (TDH) (EC 1.1.1.103)
BAMF_0968	-1.54774	1.07262e-07	Peptidase
BAMF_1076	-1.54951	5.72759e-82	K+/H+ antiporter for K+ efflux
BAMF_3357	-1.54971	1.6182e-105	Membrane protein
BAMF_0234	-1.55142	2.20493e-59	Thioredoxin like protein YdfQ
BAMF_2685	-1.55767	2.59305e-18	L-arabinose isomerase (EC 5.3.1.4)
BAMF_3732	-1.56819	1.5117e-103	Beta-glucanase (EC 3.2.1.73) (1,3-1,4-beta-D-glucan 4-glucanohydrolase) (Endo-beta-1,3-1,4 glucanase) (Lichenase)
BAMF_1691	-1.56934	2.45547e-15	Flagellar hook-basal body complex protein FliE
BAMF_3832	-1.57045	0.00338199	Pathogenicity island protein
BAMF_1183	-1.57333	1.61654e-187	Intracellular proteinase inhibitor BsuPI
BAMF_0014	-1.58256	6.54963e-25	Glycerate kinase (EC 2.7.1.31)
BAMF_1029	-1.58338	2.80134e-10	Two-component response regulator [YhcY]
BAMF_3556	-1.58906	1.88363e-47	UV DNA damage endonuclease (UV-endonuclease) (UVED) (EC 3.-.-.-)
BAMF_1931	-1.59135	1.17591e-07	RBAM018360
BAMF_2942	-1.59164	3.66678e-133	Hydrolase
BAMF_1958	-1.59812	2.32463e-27	Uracil DNA glycosylase superfamily protein
BAMF_0070	-1.59904	9.76143e-81	Type III pantothenate kinase (EC 2.7.1.33) (PanK-III) (Pantothenic acid kinase)
BAMF_2648	-1.60014	1.63418e-66	Acyl-CoA thioesterase
BAMF_0018	-1.60893	9.47179e-87	Isochorismatase (EC 3.3.2.1)
BAMF_2382	-1.61128	6.16995e-139	DUF2759 domain-containing protein
BAMF_1703	-1.61718	6.71308e-64	Flagellar motor switch protein FliM
BAMF_2772	-1.61795	5.91147e-08	Motility protein (Flagellar motor rotation)
BAMF_2848	-1.61836	2.85565e-18	YtzI protein
BAMF_1182	-1.61885	1.32893e-180	Integral inner membrane protein
BAMF_3557	-1.61914	8.82954e-14	General stress protein
BAMF_3758	-1.62072	1.64352e-108	Histidine ammonia-lyase (Histidase) (EC 4.3.1.3)
BAMF_2688	-1.62909	2.06974e-56	Sigma-w pathway protein ysdB
BAMF_2183	-1.62926	1.71338e-84	DUF2768 domain-containing protein
BAMF_1272	-1.63776	0.024602	SPBc2 prophage-derived uncharacterized protein yokK
BAMF_3440	-1.64735	7.92883e-29	Ribose ABC transporter (Permease)
BAMF_2002	-1.65674	2.26735e-272	Aldehyde dehydrogenase
BAMF_0312	-1.6616	5.70418e-118	Non-ribosomal surfactin synthetase SrfAA (EC 5.1.1.12)
BAMF_2733	-1.66224	1.76057e-143	UPF0173 metal-dependent hydrolase BAMF_2733
BAMF_2053	-1.66509	1.60024e-76	Aminovalerate aminotransferase (EC 2.6.1.48)
BAMF_1268	-1.66654	2.16177e-36	tRNA-Val4
BAMF_2871	-1.66832	1.27801e-35	Choline dehydrogenase (FAD-dependent)
BAMF_1928	-1.66843	1.69965e-139	Propionyl-CoA carboxylase (EC 6.4.1.3)
BAMF_1564	-1.67211	2.5164e-96	Cytochrome c oxidase subunit 1 (EC 7.1.1.9)
BAMF_2954	-1.67538	3.46982e-121	Lipoprotein
BAMF_1710	-1.67576	1.43346e-41	Flagellar biosynthetic protein FlhB
BAMF_3793	-1.67838	1.23727e-178	Short chain dehydrogenase (EC 1.-.-.-)
BAMF_1929	-1.67918	5.47251e-33	Enoyl-CoA dehydratase (EC 4.2.1.-)
BAMF_2313	-1.68432	4.08151e-15	3-hydroxybutyryl-CoA dehydrogenase (EC 1.1.1.157)
BAMF_2271	-1.69057	6.49502e-173	RBAM_021860
BAMF_1207	-1.69095	3.98263e-199	3-oxoacyl-[acyl-carrier-protein] synthase 2 (EC 2.3.1.179)
BAMF_2227	-1.699	7.19941e-183	Riboflavin biosynthesis protein RibD [Includes: Diaminohydroxyphosphoribosylaminopyrimidine deaminase (DRAP deaminase) (EC 3.5.4.26) (Riboflavin-specific deaminase); 5-amino-6-(5-phosphoribosylamino)uracil reductase (EC 1.1.1.193) (HTP reductase)]
BAMF_2337	-1.69924	5.74396e-177	Asp23/Gls24 family envelope stress response protein
BAMF_2661	-1.7042	2.57742e-142	Long chain acyl-CoA ligase (Degradative) (EC 6.2.1.3)
BAMF_2963	-1.70706	2.93269e-106	Non essential component of Na+/H+ antiporter
BAMF_1328	-1.709	2.67579e-47	Phosphatase rapA inhibitor Phosphatase regulator A
BAMF_1705	-1.71437	3.70798e-34	Regulator of chemotaxis and motility
BAMF_1159	-1.7156	7.76373e-25	Spo0A-P phosphatase
BAMF_3691	-1.72602	2.56016e-194	Transcriptional activator of the licBCAH operon (EC 2.7.1.69)
BAMF_3439	-1.73658	2.47994e-31	Ribose ABC transporter (ATP-binding protein)
BAMF_3004	-1.74011	3.47206e-200	YuiB-like membrane protein
BAMF_3656	-1.74463	3.81429e-23	Galactokinase (EC 2.7.1.6) (Galactose kinase)
BAMF_3436	-1.74844	1.76927e-64	Transcriptional regulator (LacI family)
BAMF_0444	-1.75009	1.24784e-170	Component of the piezosome (Stressosome) positive regulation of sigma(B) activity in response to salt and heat stress
BAMF_0287	-1.75861	6.34305e-45	Protein RBAM_003390
BAMF_0369	-1.76581	8.92053e-29	(3R)-hydroxymyristoyl-(Acyl-carrier-protein) dehydratase, putative (EC 4.2.1.-)
BAMF_0313	-1.76953	2.76837e-127	Nonribosomal surfactin synthetase SrfAB (EC 5.1.1.3)
BAMF_3222	-1.77028	2.3281e-16	Transcriptional regulator
BAMF_1918	-1.77066	0.000621384	Succinyl CoA:3-oxoacid CoA-transferase (Subunit A) (EC 2.8.3.5)
BAMF_0231	-1.77876	6.50031e-17	Nitroreductase family protein (EC 1.-.-.-)
BAMF_2352	-1.78242	5.81223e-222	DUF1385 domain-containing protein
BAMF_1662	-1.78639	1.39259e-108	Malonyl CoA-acyl carrier protein transacylase (EC 2.3.1.39)
BAMF_1303	-1.79027	2.17098e-13	DUF2809 domain-containing protein
BAMF_1034	-1.79832	1.07116e-149	HTH-type transcriptional regulator NsrR
BAMF_1075	-1.79883	3.13382e-161	Monooxygenase (EC 1.14.13.59)
BAMF_1451	-1.8021	2.73532e-91	RBAM13480
BAMF_3716	-1.8074	1.77644e-177	Multiple sugar-binding transporter ATP-binding protein
BAMF_0828	-1.80942	0.0408603	Uncharacterized HTH-type transcriptional regulator MJ1545
BAMF_2226	-1.80996	4.20287e-107	Riboflavin synthase (EC 2.5.1.9)
BAMF_0687	-1.81959	6.75051e-70	Lyase/dioxygenase
BAMF_0322	-1.82144	5.66587e-39	Transcriptional activator of the ''bsdB-bsdC-bsdD'' operon
BAMF_1023	-1.82497	3.80064e-135	Glycerol uptake operon antiterminator regulatory protein
BAMF_2353	-1.82566	1.45187e-170	YqhP
BAMF_3759	-1.8259	8.82563e-148	Urocanate hydratase (Urocanase) (EC 4.2.1.49) (Imidazolonepropionate hydrolase)
BAMF_1032	-1.82969	2.15319e-20	Exported protein
BAMF_3722	-1.83142	4.35541e-144	YxjJ
BAMF_3273	-1.83192	9.20419e-169	RNA polymerase sigma-54 factor (Sigma-L)
BAMF_0804	-1.83941	1.79858e-158	Phosphatidylglycerol lysyltransferase (EC 2.3.2.3) (Lysylphosphatidylglycerol synthase)
BAMF_1707	-1.84123	3.80791e-52	Flagellar biosynthetic protein FliP
BAMF_3709	-1.84154	4.78362e-114	Carbohydrate kinase
BAMF_1472	-1.84185	7.65491e-106	Beta-hydroxyacid dehydrogenase (EC 1.1.1.-)
BAMF_0504	-1.84217	6.18663e-08	Transcriptional regulator
BAMF_1065	-1.84367	8.00359e-181	ABC transporter (ATP-binding protein) involved in the signalling pathway that activates KinA during sporulation initiation
BAMF_3788	-1.85601	1.60816e-108	Malonate-semialdehyde dehydrogenase (MSA dehydrogenase) (EC 1.2.1.27) (Methylmalonate semialdehyde dehydrogenase) (MMSA dehydrogenase) (MSDH)
BAMF_3416	-1.85652	7.16201e-18	Exported N-acetylglucosaminidase (Major autolysin) (CWBP90) (EC 3.2.1.96)
BAMF_3763	-1.85817	1.33131e-156	Pyrimidine-nucleoside phosphorylase (EC 2.4.2.2)
BAMF_1387	-1.85869	1.91973e-166	Cell wall endopeptidase
BAMF_0398	-1.86385	5.29935e-55	Regulator
BAMF_2872	-1.86594	3.86726e-69	Glycine betaine aldehyde dehydrogenase, NAD+-dependent (EC 1.2.1.8)
BAMF_0187	-1.86645	1.07437e-212	2,5-diketo-D-gluconate reductase (EC 1.1.1.274)
BAMF_2076	-1.87035	8.85966e-44	Assembly factor BSco of the Cu(A) site of cytochrome c oxidase
BAMF_2573	-1.87319	3.1922e-250	Lipopolysaccharide assembly protein A domain-containing protein
BAMF_0232	-1.88034	2.96826e-76	Glyoxylase family protein (EC 4.4.1.5)
BAMF_0787	-1.89428	2.13175e-183	6-phospho-alpha-glucosidase (EC 3.2.1.122)
BAMF_2847	-1.89492	1.46313e-165	DNA-protecting protein, ferritin
BAMF_1663	-1.90373	7.27853e-137	3-oxoacyl-[acyl-carrier-protein] reductase (EC 1.1.1.100)
BAMF_1463	-1.90429	2.98037e-185	Xaa-Pro dipeptidase (EC 3.4.-.-)
BAMF_1601	-1.90624	1.43727e-242	Bacillopeptidase F (EC 3.4.21.-)
BAMF_1505	-1.92434	3.02283e-15	Molybdopterin-guanine dinucleotide biosynthesis protein B
BAMF_0385	-1.93058	5.08286e-137	Dehydrogenase (EC 1.1.1.-)
BAMF_2989	-1.93416	5.42078e-213	Alanine dehydrogenase (EC 1.4.1.1)
BAMF_2321	-1.9354	7.57118e-33	RBAM_022510
BAMF_0808	-1.94935	2.23259e-176	YfhE family protein
BAMF_0410	-1.95054	7.77204e-286	Divalent metal cation transporter MntH
BAMF_1706	-1.95244	6.1486e-72	Flagellar regulatory protein
BAMF_2870	-1.9589	1.67095e-111	MOSC domain-containing protein
BAMF_2680	-1.96829	1.12887e-47	Sugar-binding lipoprotein
BAMF_1243	-1.97582	3.05006e-11	Thiazole synthase (EC 2.8.1.10)
BAMF_2962	-1.98855	4.39247e-160	Component of Na+/H+ antiporter
BAMF_1064	-1.99427	9.80582e-214	Similar to ABC transporter (ATP-binding protein), also involved in the signalling pathway to activate KinA at the onset of sporulation (EC 3.6.3.-)
BAMF_0729	-1.99517	5.24836e-49	Transporter of divalent metal ions/citrate complexes
BAMF_1498	-1.99776	0.0034651	Thiol-disulfide oxidoreductase ykuV (EC 1.8.-.-)
BAMF_0635	-2.00194	7.00754e-241	NETI motif-containing protein
BAMF_2681	-2.00841	4.46645e-29	Glycerol-1-phosphate dehydrogenase [NAD(P)+] (G1P dehydrogenase) (G1PDH) (EC 1.1.1.261) (Enantiomeric glycerophosphate synthase) (sn-glycerol-1-phosphate dehydrogenase)
BAMF_0384	-2.0098	0	Acyl-CoA ligase (EC 6.2.1.-)
BAMF_2865	-2.01292	3.3595e-124	Receptor
BAMF_1567	-2.01506	4.22511e-159	Cytochrome aa(3) assembly factor
BAMF_3507	-2.02573	6.05849e-09	Stress response protein csbD
BAMF_2314	-2.02597	8.42193e-29	3-hydroxybutyryl-CoA dehydrogenase (EC 1.1.1.157)
BAMF_0315	-2.02892	2.65835e-170	Nonribosomal surfactin synthetase D (EC 3.1.2.-)
BAMF_2768	-2.02918	6.76694e-239	acetate--CoA ligase (EC 6.2.1.1)
BAMF_0901	-2.0292	0.000225883	PD(D/E)XK endonuclease domain-containing protein
BAMF_3731	-2.03052	2.81965e-81	Secondary transporter of divalent metal ions/citrate complexes
BAMF_3764	-2.04027	1.52167e-153	Nucleoside permease
BAMF_3733	-2.04521	2.13494e-111	Transcriptional antiterminator (BglG family)
BAMF_1062	-2.04791	5.13094e-63	Integral inner membrane protein
BAMF_2684	-2.0499	3.42412e-38	Ribulokinase (EC 2.7.1.16)
BAMF_1301	-2.05313	8.87502e-91	RBAM01206
BAMF_3666	-2.05316	3.00798e-27	Thiamine-phosphate synthase (TP synthase) (TPS) (EC 2.5.1.3) (Thiamine-phosphate pyrophosphorylase) (TMP pyrophosphorylase) (TMP-PPase)
BAMF_3839	-2.05887	3.5634e-178	YycO
BAMF_0820	-2.06243	1.74948e-176	Similar to epoxide hydrolase (EC 3.3.2.9)
BAMF_1296	-2.06373	3.7875e-62	6-phospho-beta-galactosidase (EC 3.2.1.85)
BAMF_2849	-2.06572	2.77234e-172	Lipoprotein
BAMF_0408	-2.0661	0.00499234	Spore germination protein
BAMF_2401	-2.07819	8.84833e-258	Superoxide dismutase (EC 1.15.1.1)
BAMF_0082	-2.08223	3.09401e-131	Transcriptional regulator CtsR
BAMF_3779	-2.09804	6.23234e-19	2-deoxy-5-keto-gluconic acid-6-phosphate aldolase, formation of dihydroxyacetone phosphate and malonic semialdehyde (6th reaction) (EC 4.1.2.13)
BAMF_1405	-2.11677	1.51635e-41	RBAM13020
BAMF_0418	-2.12161	1.50051e-79	DUF4937 domain-containing protein
BAMF_1661	-2.1405	1.56948e-253	Phosphate acyltransferase (EC 2.3.1.274) (Acyl-ACP phosphotransacylase) (Acyl-[acyl-carrier-protein]--phosphate acyltransferase) (Phosphate-acyl-ACP acyltransferase)
BAMF_1295	-2.15345	2.24941e-33	PTS system lactose-specific EIIA component (EIIA-Lac) (EIII-Lac) (Lactose-specific phosphotransferase enzyme IIA component)
BAMF_0761	-2.15384	8.14893e-274	Integral inner membrane protein with ribonuclease fold
BAMF_2272	-2.16052	4.42438e-15	Uncharacterized protein yqjU
BAMF_3216	-2.16749	0	Ribonuclease R (RNase R) (EC 3.1.13.1)
BAMF_1397	-2.17504	5.80431e-302	Gamma-glutamyl phosphate reductase (GPR) (EC 1.2.1.41) (Glutamate-5-semialdehyde dehydrogenase) (Glutamyl-gamma-semialdehyde dehydrogenase) (GSA dehydrogenase)
BAMF_2376	-2.18816	2.55538e-210	Magnesium transporter
BAMF_0084	-2.19466	1.03709e-183	Protein-arginine kinase (EC 2.7.14.1)
BAMF_1400	-2.19969	5.02852e-281	Organic hydroperoxide resistance reductase B
BAMF_2225	-2.20337	5.74425e-256	Riboflavin biosynthesis protein RibBA [Includes: 3,4-dihydroxy-2-butanone 4-phosphate synthase (DHBP synthase) (EC 4.1.99.12); GTP cyclohydrolase-2 (EC 3.5.4.25) (GTP cyclohydrolase II)]
BAMF_1294	-2.20368	1.22882e-56	PTS system lactose-specific EIICB component (EC 2.7.1.207) (EIICB-Lac)
BAMF_1497	-2.20416	0	Small-conductance mechanosensitive channel
BAMF_2959	-2.20812	9.68882e-296	Na+/H+ antiporter
BAMF_0821	-2.21336	7.27536e-74	AB hydrolase superfamily protein yfhM
BAMF_0085	-2.21345	5.10751e-233	Class III stress response-related ATPase, AAA+ superfamily
BAMF_0314	-2.21904	1.90163e-202	Nonribosomal surfactin synthetase C (EC 5.1.1.11)
BAMF_0086	-2.226	0	DNA repair protein RadA
BAMF_0840	-2.23128	0.000256095	Positive control factor Xpf
BAMF_3900	-2.24285	8.02473e-60	Catabolite control protein B
BAMF_2641	-2.24627	1.09686e-81	Phosphoesterase (EC 3.1.4.-)
BAMF_3879	-2.24664	9.57007e-37	Uncharacterized transporter RBAM_037640
BAMF_3898	-2.2478	1.20945e-22	Lyase
BAMF_0810	-2.24805	1.58559e-193	Regulatory protein RecX
BAMF_1419	-2.2502	1.1333e-202	Transcriptional regulator (MarR family)
BAMF_1063	-2.25297	2.67813e-225	Stress response protein, UspA family
BAMF_0255	-2.25469	9.64626e-133	oligo-1,6-glucosidase (EC 3.2.1.10)
BAMF_2338	-2.25755	0	Biotin carboxylase (EC 6.3.4.14) (Acetyl-coenzyme A carboxylase biotin carboxylase subunit A)
BAMF_0286	-2.2581	1.54679e-252	NH(3)-dependent NAD(+) synthetase (EC 6.3.1.5)
BAMF_1293	-2.27364	0.0196638	Galactose-1-phosphate uridylyltransferase Gal-1-P uridylyltransferase UDP-glucose-hexose-1-phosphate uridylyltransferase
BAMF_3217	-2.27774	0	Carboxylesterase (EC 3.1.1.1)
BAMF_1329	-2.29014	1.11748e-285	N-acetylmuramoyl-L-alanine amidase (EC 3.5.1.28) (Autolysin) (Cell wall hydrolase)
BAMF_0819	-2.29047	3.02371e-29	Uncharacterized protein
BAMF_2686	-2.30941	1.46489e-99	Endo-alpha-(1->5)-L-arabinanase (EC 3.2.1.99)
BAMF_3693	-2.31379	3.10973e-47	Putative 3-methyladenine DNA glycosylase (EC 3.2.2.-)
BAMF_2679	-2.31799	1.54296e-28	Arabinose/arabinan permease
BAMF_3559	-2.3248	5.37489e-222	Cardiolipin synthase (CL synthase) (EC 2.7.8.-)
BAMF_3785	-2.32524	2.39168e-125	3D-(3,5/4)-trihydroxycyclohexane-1,2-dione hydrolase (THcHDO hydrolase) (EC 3.7.1.22)
BAMF_0383	-2.32895	4.90367e-199	Transcriptional regulator
BAMF_2678	-2.33124	1.24187e-27	Arabinose/arabinan permease
BAMF_0083	-2.34154	1.68002e-301	Activator of protein kinase McsB
BAMF_1566	-2.34281	2.76076e-247	Cytochrome caa3 oxidase (Subunit IV) (EC 1.9.3.1)
BAMF_3372	-2.34445	4.15697e-295	Ribosome hibernation promoting factor (HPF)
BAMF_1024	-2.34542	2.70438e-206	Glycerol facilitator
BAMF_0760	-2.35486	8.07205e-67	YtxH domain-containing protein
BAMF_0958	-2.35962	2.20735e-05	SPBc2 prophage-derived uncharacterized protein yomQ
BAMF_0633	-2.36322	8.09324e-45	Fur-regulated basic protein FbpA
BAMF_2961	-2.36714	1.18603e-136	Component of Na+/H+ antiporter
BAMF_2377	-2.37735	1.0983e-210	Membrane associated protein
BAMF_3877	-2.38602	1.25084e-227	Uncharacterized HTH-type transcriptional regulator YybR
BAMF_2769	-2.3867	1.45135e-185	Acetoin utilization protein AcuA (EC 2.3.1.-) (Protein acetyltransferase AcuA)
BAMF_1206	-2.41967	0	Beta-ketoacyl-[acyl-carrier-protein] synthase III (Beta-ketoacyl-ACP synthase III) (KAS III) (EC 2.3.1.180) (3-oxoacyl-[acyl-carrier-protein] synthase 3) (3-oxoacyl-[acyl-carrier-protein] synthase III)
BAMF_2960	-2.43694	3.14741e-118	Na+/H+ antiporter complex
BAMF_1079	-2.43712	0	Enoyl CoA hydratase YhaR (EC 4.2.1.55)
BAMF_3655	-2.4526	0	Galactose-1-phosphate uridylyltransferase (Gal-1-P uridylyltransferase) (EC 2.7.7.12) (UDP-glucose--hexose-1-phosphate uridylyltransferase)
BAMF_0394	-2.45491	1.14527e-130	Glycosyl hydrolase lipoprotein
BAMF_1327	-2.46561	0	Response regulator aspartate phosphatase
BAMF_2682	-2.46713	2.76655e-40	Phosphatase (EC 3.1.3.-)
BAMF_0419	-2.47109	2.58271e-288	Manganese-containing catalase (EC 1.11.1.6)
BAMF_0818	-2.47988	1.16461e-21	Resistance to SdpC
BAMF_1133	-2.48952	0	Uncharacterized protein yrpD
BAMF_0448	-2.51032	9.14903e-38	Anti-sigma factor antagonist
BAMF_1258	-2.52234	1.84216e-207	Uncharacterized protein
BAMF_2771	-2.54212	1.0472e-220	Acetoin utilization protein AcuC
BAMF_0584	-2.54358	0.000333991	Rho termination factor N-terminal domain-containing protein
BAMF_1590	-2.54905	0	serine-type D-Ala-D-Ala carboxypeptidase (EC 3.4.16.4)
BAMF_2676	-2.5516	5.06213e-265	Carbon starvation-induced membrane protein
BAMF_2770	-2.57454	1.41882e-177	Component of the acetoin degradation regulation pathway
BAMF_3393	-2.59679	3.47465e-239	Membrane bound transcriptional regulator
BAMF_0396	-2.5968	6.61626e-140	DUF2334 domain-containing protein
BAMF_3861	-2.5989	1.99072e-28	VOC domain-containing protein
BAMF_0759	-2.61143	4.39407e-238	protein-tyrosine-phosphatase (EC 3.1.3.48)
BAMF_2777	-2.61253	0	YtxH domain-containing protein
BAMF_0395	-2.61341	1.15602e-66	Membrane protein with diguanylate cyclase domain
BAMF_1993	-2.62595	1.92843e-131	General stress protein
BAMF_0397	-2.62835	7.97955e-121	Glycosyltransferase associated to biofilm formation (EC 2.4.-.-)
BAMF_3678	-2.64723	0	Glycosyl transferase (General stress protein)
BAMF_3064	-2.66152	2.30262e-13	RBAM_029720
BAMF_2778	-2.67494	0	DUF948 domain-containing protein
BAMF_2776	-2.67846	0	Bacillithiol system redox-active protein YtxJ
BAMF_2031	-2.69034	3.24392e-128	RBAM_019350
BAMF_3780	-2.69426	2.76589e-73	Inosose isomerase
BAMF_1305	-2.6947	8.11735e-272	Oxidoreductase (EC 1.-.-.-)
BAMF_3306	-2.70484	5.49396e-148	Lactose permease
BAMF_0306	-2.71095	6.32647e-173	Aryl-phospho-beta-d-glucosidase (EC 3.2.1.21)
BAMF_3692	-2.72619	3.70716e-155	YqzE family protein
BAMF_2379	-2.72806	5.89392e-197	Transcriptional regulator
BAMF_1934	-2.73378	1.48768e-68	Long-chain fatty-acid-CoA ligase (EC 6.2.1.3)
BAMF_1311	-2.7396	3.45025e-43	DUF1641 domain-containing protein
BAMF_1660	-2.74426	1.17345e-140	Transcription factor FapR (Fatty acid and phospholipid biosynthesis regulator)
BAMF_3161	-2.76616	0	SMP-30/Gluconolactonase/LRE-like region domain-containing protein
BAMF_3762	-2.78663	1.05538e-291	Histidine permease
BAMF_3791	-2.78722	0	Sugar transporter CsbC
BAMF_0498	-2.7943	0	Glycerol dehydrogenase (EC 1.1.1.6)
BAMF_2677	-2.79476	1.4587e-61	Alpha-L-arabinofuranosidase (EC 3.2.1.55)
BAMF_0451	-2.79883	5.15178e-249	Serine phosphatase
BAMF_1292	-2.82052	3.81011e-150	Arabinogalactan endo-beta-1,4-galactanase (EC 3.2.1.89)
BAMF_3875	-2.82896	1.30324e-202	Uncharacterized protein
BAMF_1028	-2.83959	1.41563e-40	Two-component sensor histidine kinase [YhcZ]
BAMF_0388	-2.84224	0	General stress protein
BAMF_0400	-2.8462	0	Enzyme with pyruvate as substrate
BAMF_0654	-2.8564	0	Flavoenzyme
BAMF_1316	-2.87292	0	Cupin type-2 domain-containing protein
BAMF_1917	-2.9114	1.05485e-15	Succinyl CoA:3-oxoacid CoA-transferase (Subunit B) (EC 2.8.3.5)
BAMF_0786	-2.92257	7.46811e-51	Small, acid-soluble spore protein H (SASP H)
BAMF_3786	-2.96153	9.16568e-119	5-dehydro-2-deoxygluconokinase (EC 2.7.1.92) (2-deoxy-5-keto-D-gluconate kinase) (DKG kinase)
BAMF_3760	-2.96898	6.91622e-247	Imidazolonepropionase (EC 3.5.2.7) (Imidazolone-5-propionate hydrolase)
BAMF_1259	-2.99542	0	Beta-lactamase (EC 3.5.2.6)
BAMF_3892	-3.02053	1.45834e-09	Uncharacterized protein
BAMF_0809	-3.09227	0	Nucleotide binding protein
BAMF_1313	-3.09333	1.7043e-166	YjgD
BAMF_1312	-3.12415	1.01001e-129	YjgD
BAMF_0233	-3.1252	1.31352e-110	Uncharacterized protein yfiD
BAMF_1856	-3.13806	2.41059e-16	DUF4944 domain-containing protein
BAMF_1025	-3.13959	0	Glycerol kinase (EC 2.7.1.30) (ATP:glycerol 3-phosphotransferase) (Glycerokinase) (GK)
BAMF_3614	-3.18052	8.16272e-129	Glutamate dehydrogenase
BAMF_0449	-3.19502	6.07127e-265	Serine-protein kinase RsbW (EC 2.7.11.1) (Anti-sigma-B factor) (Sigma-B negative effector RsbW)
BAMF_3264	-3.22494	8.20147e-222	Uncharacterized HTH-type transcriptional regulator RBAM_031420
BAMF_0450	-3.23112	2.50892e-305	RNA polymerase sigma-37 factor (Sigma(B))
BAMF_0254	-3.24081	0	General stress protein, similar to glucose 1-dehydrogenase, survival of ethanol stress and low temperatures (EC 1.1.1.47)
BAMF_3761	-3.26389	1.17188e-281	Formiminoglutamate hydrolase (EC 3.5.3.8)
BAMF_1584	-3.28099	0	Uncharacterized N-acetyltransferase BAMF_1584 (EC 2.3.1.-)
BAMF_1549	-3.3089	5.0126e-113	Exported protein
BAMF_0817	-3.32136	0	General stress protein, similar to cell division inhibitor
BAMF_1859	-3.32154	0	RBAM17540
BAMF_3442	-3.3602	0	Uncharacterized protein YwsB
BAMF_2299	-3.36342	0	Diacylglycerol kinase (EC 2.7.1.-)
BAMF_1548	-3.37103	3.03234e-11	Anti-YlaC sigma factor
BAMF_3572	-3.37655	1.47448e-50	Factor interacting with DNA helicase PcrA
BAMF_0811	-3.38063	1.27748e-68	YfhH family protein
BAMF_3272	-3.40379	0	L-lactate permease
BAMF_3787	-3.46785	3.49908e-241	5-deoxy-glucuronate isomerase (5DG isomerase) (EC 5.3.1.30)
BAMF_3422	-3.49215	0	Carbohydrate transporter
BAMF_0052	-3.51262	0	Large ribosomal subunit protein bL25 (General stress protein CTC)
BAMF_0789	-3.52546	3.42088e-225	PTS system, maltose-specific enzyme IIBC component, putative (EC 2.7.1.69)
BAMF_0716	-3.54179	0	Heat stress induced protein
BAMF_1916	-3.63107	3.74956e-112	Dehydrogenase (EC 1.1.1.-)
BAMF_3654	-3.66737	0	GlsB/YeaQ/YmgE family stress response membrane protein
BAMF_0785	-3.7076	4.67656e-270	Transcriptional activator of the ''acoA-acoB-acoC-acoL'' operon
BAMF_2683	-3.71444	6.79719e-85	L-ribulose-5-phosphate 4-epimerase (EC 5.1.3.4) (Phosphoribulose isomerase)
BAMF_3570	-3.72378	1.02547e-15	Antilisterial bacteriocin subtilosin biosynthesis protein AlbG
BAMF_0401	-3.75426	6.18042e-15	Uncharacterized N-acetyltransferase RBAM_004570 (EC 2.3.1.-)
BAMF_3782	-3.76104	5.83016e-223	Inositol 2-dehydrogenase/D-chiro-inositol 3-dehydrogenase (EC 1.1.1.18) (EC 1.1.1.369) (Myo-inositol 2-dehydrogenase/D-chiro-inositol 3-dehydrogenase) (MI 2-dehydrogenase/DCI 3-dehydrogenase)
BAMF_1794	-3.83004	0	Uncharacterized protein
BAMF_0505	-3.8416	1.32019e-89	Permease
BAMF_0753	-3.84731	0	General stress protein 18
BAMF_3258	-3.91701	0	Arabinose-related compounds permease
BAMF_1304	-4.02921	0	DUF4309 domain-containing protein
BAMF_3730	-4.0343	0	Catalase (EC 1.11.1.6)
BAMF_1035	-4.0786	0	Integral inner membrane protein
BAMF_2402	-4.08059	0	Integral inner membrane protein
BAMF_3783	-4.10178	1.29459e-135	Inositol transport protein
BAMF__r12	-4.2668	1.38213e-06
BAMF_3784	-4.3075	4.65836e-175	Inosose dehydratase (EC 4.2.1.44) (2-keto-myo-inositol dehydratase) (2KMI dehydratase)
BAMF_1848	-4.32747	0	Alcohol dehydrogenase (EC 1.1.1.1)
BAMF_3781	-4.40334	4.00112e-187	Sugar-phosphate epimerase/isomerase
BAMF_3690	-4.46734	1.88287e-33	Trigger enzyme: lichenan-specific phosphotransferase system, EIIB component (EC 2.7.1.69)
BAMF_3045	-4.56481	7.49802e-23	RBAM029550
BAMF_3688	-4.60742	3.99684e-31	Lichenan-specific phosphotransferase system, EIIA component (EC 2.7.1.69)
BAMF_3689	-4.61791	1.61742e-21	Permease IIC component
BAMF_1539	-4.61792	0	GapA-binding peptide SR1P
BAMF_3687	-4.75427	2.485e-49	6-phospho-beta-glucosidase (EC 3.2.1.86)
BAMF_3302	-5.02408	5.74418e-25	DUF1433 domain-containing protein
BAMF_0781	-5.05532	0	Acetoin dehydrogenase E1 component (TPP-dependent alpha subunit) (EC 1.2.4.-)
BAMF_2839	-5.15797	0	Phosphoenolpyruvate carboxykinase (ATP) (PCK) (PEP carboxykinase) (PEPCK) (EC 4.1.1.49)
BAMF_0603	-5.23606	9.77033e-183	Uncharacterized protein fadG
BAMF_0406	-5.24267	8.39154e-31	DUF2651 domain-containing protein
BAMF_3569	-5.59781	7.14429e-80	DUF1934 domain-containing protein
BAMF_2278	-5.71032	6.39001e-101	RBAM_022100
BAMF_2705	-5.97891	0	Glyceraldehyde-3-phosphate dehydrogenase (EC 1.2.1.-)
BAMF_3676	-5.98622	9.40891e-148	Permease IIC component
BAMF_3223	-6.00647	1.41926e-170	histidine kinase (EC 2.7.13.3)
BAMF_0784	-6.05461	0	Dihydrolipoyl dehydrogenase (EC 1.8.1.4)
BAMF_3893	-6.07443	9.9132e-90	YnaF
BAMF_3225	-6.22663	1.09443e-137	SpaG
BAMF_0604	-6.24093	1.01888e-85	DUF3244 domain-containing protein
BAMF_3749	-6.37654	9.24788e-193	Phosphotransferase system (PTS) beta-glucoside-specific enzyme IIBCA component (EC 2.7.1.69)
BAMF_3748	-6.57839	0	Aryl-phospho-beta-d-glucosidase (EC 3.2.1.21)
BAMF_0782	-6.86069	0	Acetoin dehydrogenase E1 component (TPP-dependent beta subunit) (EC 1.2.4.-)
BAMF_1846	-6.9255	8.42032e-75	RBAM017400
BAMF_0783	-7.57538	0	Dihydrolipoamide acetyltransferase component of pyruvate dehydrogenase complex (EC 2.3.1.-)
BAMF_1547	-7.74226	1.42058e-80	Uncharacterized protein
BAMF_2116	-7.78983	2.07663e-139	Uncharacterized protein
BAMF_3226	-7.81886	1.83421e-174	SpaE
BAMF_3224	-8.21579	2.00577e-187	Two-component response regulator SpaR
BAMF_3227	-8.3673	4.42968e-158	SpaF (EC 3.6.3.27)

## Sheet: Table S3 
DEGs of C. graminicola expressed in confrontation with A. nidulans
GeneID	log2(FC)	P-adj	Description
GLRG_09608	8.67015	4.71539e-224	hypothetical protein (978 nt)
GLRG_09491	4.58375	1.19968e-134	hypothetical protein (1281 nt)
GLRG_04801	4.09548	2.47667e-76	major facilitator superfamily transporter (1517 nt)
GLRG_11783	3.87092	2.05079e-12	hypothetical protein (486 nt)
GLRG_06645	3.71859	8.19768e-36	glycosyl hydrolase family 28 (1164 nt)
GLRG_00969	3.60559	3.47665e-05	hypothetical protein (922 nt)
GLRG_02128	3.57555	4.52349e-10	cutinase (879 nt)
GLRG_00992	3.53765	3.66357e-08	O-methyltransferase (1369 nt)
GLRG_11559	3.34487	9.28049e-56	aflatoxin biosynthesis ketoreductase nor-1 (887 nt)
GLRG_01889	3.34132	3.89692e-05	glycosyl hydrolase family 61 (980 nt)
GLRG_09304	3.31458	0.000197483	short chain dehydrogenase (955 nt)
GLRG_04761	3.28007	3.16337e-10	serine carboxypeptidase (2002 nt)
GLRG_00338	3.25826	8.26831e-20	glycosyl hydrolase family 16 (1038 nt)
GLRG_01901	3.23584	5.64646e-10	peptidase A4 family protein (801 nt)
GLRG_01017	3.23065	1.3033e-05	glycosyl hydrolase family 71 (2583 nt)
GLRG_00973	3.19533	4.00413e-06	pectate lyase (1128 nt)
GLRG_07973	3.15663	6.52618e-06	hypothetical protein (393 nt)
GLRG_09364	3.14708	1.56771e-23	inorganic pyrophosphatase (1344 nt)
GLRG_10525	3.12655	8.99596e-58	zinc-binding dehydrogenase (1160 nt)
GLRG_10930	3.08897	1.46085e-10	subtilase (3365 nt)
GLRG_04774	3.07321	0.000243944	hypothetical protein (726 nt)
GLRG_01016	3.06834	0.000731224	hypothetical protein (625 nt)
GLRG_09740	3.06704	1.41171e-15	hypothetical protein (1523 nt)
GLRG_11224	3.05417	0.000225763	hypothetical protein (1398 nt)
GLRG_01366	3.03324	1.29464e-64	hypothetical protein (1107 nt)
GLRG_05578	3.02643	0.00035907	PA domain-containing protein (2465 nt)
GLRG_02617	3.01265	1.89228e-10	hypothetical protein (1016 nt)
GLRG_08235	2.98798	9.35919e-08	hypothetical protein (722 nt)
GLRG_06494	2.96294	0.00122445	hypothetical protein (1472 nt)
GLRG_09494	2.94784	4.31171e-34	cytochrome P450 (1745 nt)
GLRG_01073	2.92865	5.65725e-14	iron transporter (1653 nt)
GLRG_00997	2.92762	3.98611e-05	GMC oxidoreductase (2249 nt)
GLRG_08994	2.90476	2.87618e-25	ABC transporter (4359 nt)
GLRG_11967	2.89533	5.85856e-54	hypothetical protein (753 nt)
GLRG_08933	2.87071	1.20932e-61	glycosyl transferase group 1 (1566 nt)
GLRG_09137	2.86042	0.00190164	cytochrome b5-like Heme/Steroid binding domain-containing protein (4073 nt)
GLRG_02618	2.85599	4.50563e-09	hypothetical protein (763 nt)
GLRG_02048	2.85288	0.000223631	hypothetical protein (546 nt)
GLRG_01210	2.83296	3.8053e-15	SMP-30/Gluconolaconase/LRE-like region (1129 nt)
GLRG_09739	2.82592	1.84403e-07	hypothetical protein (369 nt)
GLRG_00011	2.81312	1.38647e-09	hypothetical protein (2011 nt)
GLRG_00232	2.79824	4.18524e-08	amino acid adenylation domain-containing protein (3259 nt)
GLRG_11554	2.79709	0.000327418	hypothetical protein (1300 nt)
GLRG_05332	2.78743	4.8126e-05	glycosyl hydrolase family 18 (1442 nt)
GLRG_04802	2.77764	9.77687e-62	hypothetical protein (2191 nt)
GLRG_09749	2.75669	6.04223e-08	HK97 family phage prohead protease (2040 nt)
GLRG_04773	2.71542	0.00356105	hypothetical protein (471 nt)
GLRG_08060	2.67231	3.89411e-28	hypothetical protein (1405 nt)
GLRG_01825	2.64937	7.45744e-10	amine oxidase (1458 nt)
GLRG_08932	2.63554	1.54837e-89	nucleotide sugar dehydrogenase (2306 nt)
GLRG_00560	2.62681	6.20235e-44	major facilitator superfamily transporter (1747 nt)
GLRG_08616	2.61557	0.00276608	ferric reductase like transmembrane component (2200 nt)
GLRG_01797	2.60709	2.12645e-11	hypothetical protein (1745 nt)
GLRG_07031	2.57508	4.78793e-23	OPT oligopeptide transporter (2880 nt)
GLRG_06525	2.56928	7.38478e-13	hypothetical protein (333 nt)
GLRG_07653	2.56598	4.29698e-09	hypothetical protein (1676 nt)
GLRG_11625	2.56114	0.000191623	hypothetical protein (1105 nt)
GLRG_06543	2.54845	1.0164e-05	fungalysin metallopeptidase (1981 nt)
GLRG_10288	2.53304	0.00712552	major facilitator superfamily transporter (2051 nt)
GLRG_00454	2.52813	0.00071194	cytochrome P450 (1721 nt)
GLRG_07769	2.5179	7.72107e-25	hypothetical protein (1274 nt)
GLRG_01815	2.48753	0.000402264	carboxylesterase (1680 nt)
GLRG_11019	2.45628	0.00925834	hypothetical protein (1005 nt)
GLRG_07024	2.45452	0.000504616	alpha-galactosidase (1883 nt)
GLRG_10132	2.42695	1.61082e-20	hypothetical protein (483 nt)
GLRG_08518	2.41389	2.74452e-06	glycosyl hydrolase family 6 (1402 nt)
GLRG_05535	2.40485	0.0065576	hypothetical protein (807 nt)
GLRG_10948	2.39601	0.00693727	integral membrane protein (1269 nt)
GLRG_10071	2.37334	0.00813363	hypothetical protein (3200 nt)
GLRG_08848	2.37146	4.85345e-06	hypothetical protein (624 nt)
GLRG_09432	2.36985	5.75751e-06	hypothetical protein (637 nt)
GLRG_03927	2.35523	4.95499e-30	hypothetical protein (2823 nt)
GLRG_09919	2.3543	0.00119927	GMC oxidoreductase (2539 nt)
GLRG_09994	2.34616	1.33844e-06	hypothetical protein (1239 nt)
GLRG_01873	2.3455	1.66088e-16	glycosyl hydrolase family 18 (1472 nt)
GLRG_02142	2.34211	2.11026e-16	glycosyl hydrolase family 81 (2367 nt)
GLRG_09614	2.34104	2.41716e-66	NmrA-like family protein (1032 nt)
GLRG_01794	2.33983	0.00109371	hypothetical protein (387 nt)
GLRG_07742	2.3347	2.67931e-07	glycosyl hydrolase family 3 N terminal domain-containing protein (2421 nt)
GLRG_09040	2.33435	1.56769e-10	major facilitator superfamily transporter (1706 nt)
GLRG_11495	2.33241	0.00267543	hypothetical protein (378 nt)
GLRG_08065	2.32868	1.65559e-27	AMP-binding enzyme (5907 nt)
GLRG_05950	2.32802	3.88157e-05	hypothetical protein (345 nt)
GLRG_06407	2.31233	2.80425e-17	tyrosine phosphatase (944 nt)
GLRG_11062	2.30991	0.00519192	hypothetical protein (639 nt)
GLRG_10951	2.30765	0.00301188	GMC oxidoreductase (1808 nt)
GLRG_11046	2.30638	3.62248e-22	hypothetical protein (766 nt)
GLRG_10946	2.30056	0.00235598	FAD binding domain-containing protein (1888 nt)
GLRG_08309	2.29567	4.20674e-30	cytochrome P450 (1909 nt)
GLRG_01949	2.27736	0.00350326	hypothetical protein (1413 nt)
GLRG_11081	2.27606	8.97586e-09	LysM domain-containing protein (1212 nt)
GLRG_10028	2.27376	2.98045e-22	glycosyl hydrolase family 2 (3243 nt)
GLRG_06481	2.27174	3.58273e-19	WSC domain-containing protein (5029 nt)
GLRG_11936	2.26743	1.54396e-05	trypsin (1140 nt)
GLRG_11223	2.25739	0.000526851	hypothetical protein (611 nt)
GLRG_05032	2.24657	0.0069799	hypothetical protein (927 nt)
GLRG_11621	2.24122	0.0133727	hypothetical protein (528 nt)
GLRG_09087	2.2391	2.34677e-12	peptidase family M28 (1416 nt)
GLRG_09829	2.23511	4.73015e-12	FAD dependent oxidoreductase (1497 nt)
GLRG_09088	2.22998	1.5618e-131	2OG-Fe(II) oxygenase superfamily protein (1244 nt)
GLRG_09601	2.22463	0.000597547	Sodium:neurotransmitter symporter family protein (2244 nt)
GLRG_01798	2.21982	0.00294039	major facilitator superfamily transporter (2004 nt)
GLRG_11858	2.21726	0.0210547	major facilitator superfamily transporter (1338 nt)
GLRG_11302	2.21199	5.96217e-10	hypothetical protein (799 nt)
GLRG_11550	2.20186	1.6394e-34	major facilitator superfamily transporter (2065 nt)
GLRG_11953	2.19961	3.56172e-17	fatty acid hydroxylase superfamily protein (1080 nt)
GLRG_09293	2.1897	1.16175e-09	GMC oxidoreductase (2130 nt)
GLRG_06656	2.18633	0.0203564	hypothetical protein (330 nt)
GLRG_07944	2.17048	0.00107817	NAD-dependent epimerase/dehydratase (990 nt)
GLRG_06651	2.16857	7.91878e-10	L-galactose dehydrogenase (1263 nt)
GLRG_02160	2.1628	0.00407293	cytochrome P450 (1869 nt)
GLRG_06670	2.15983	8.62632e-70	SCP-like extracellular protein (734 nt)
GLRG_11551	2.15836	6.60882e-09	fungal cellulose binding domain-containing protein (936 nt)
GLRG_11770	2.15827	1.93259e-12	beta-ketoacyl synthase domain-containing protein (7805 nt)
GLRG_10371	2.14015	0.00200709	cytochrome P450 6A1 (1735 nt)
GLRG_02151	2.12085	1.7843e-21	hypothetical protein (432 nt)
GLRG_09292	2.11479	1.7526e-16	glycosyl hydrolase family 31 (1998 nt)
GLRG_00971	2.10254	6.02838e-09	major facilitator superfamily transporter (1536 nt)
GLRG_10303	2.09699	0.00767308	necrosis inducing protein (808 nt)
GLRG_05986	2.08306	3.06305e-18	chitin recognition protein (1656 nt)
GLRG_10829	2.07623	3.9836e-11	phosphate transporter (2048 nt)
GLRG_05517	2.07326	0.032293	hypothetical protein (474 nt)
GLRG_05516	2.06838	1.66343e-10	amidohydrolase (978 nt)
GLRG_00005	2.06531	0.0326522	hypothetical protein (608 nt)
GLRG_04156	2.06527	3.09053e-17	hypothetical protein (7199 nt)
GLRG_09422	2.0631	1.61193e-25	hypothetical protein (702 nt)
GLRG_07837	2.06005	0.00864926	glycosyl hydrolase family 47 (2040 nt)
GLRG_02425	2.05729	1.44353e-05	hypothetical protein (2352 nt)
GLRG_08940	2.05686	9.76734e-05	hypothetical protein (646 nt)
GLRG_09119	2.05111	2.40336e-06	peroxidase (1162 nt)
GLRG_06484	2.04829	1.95019e-14	hypothetical protein (1219 nt)
GLRG_00786	2.04515	3.64111e-15	fungal specific transcription factor domain-containing protein (2538 nt)
GLRG_06861	2.03712	0.0117362	hypothetical protein (3743 nt)
GLRG_11817	2.03389	6.72288e-22	hypothetical protein (514 nt)
GLRG_09291	2.02876	0.011634	hypothetical protein (771 nt)
GLRG_03741	2.02838	7.86431e-42	mold-specific protein MS95 (922 nt)
GLRG_06160	2.02664	0.0364804	hypothetical protein (604 nt)
GLRG_00859	2.02585	8.44955e-08	major facilitator superfamily transporter (1614 nt)
GLRG_08061	2.02366	1.68813e-19	hypothetical protein (1475 nt)
GLRG_01765	2.0197	0.0192162	alcohol dehydrogenase GroES-like domain-containing protein (1489 nt)
GLRG_09832	2.01669	0.00565788	acetyltransferase (920 nt)
GLRG_00913	2.01266	2.16382e-05	hypothetical protein (1073 nt)
GLRG_08212	2.00995	1.22737e-29	beta-ketoacyl synthase domain-containing protein (7520 nt)
GLRG_07872	2.00808	0.000102799	hypothetical protein (2166 nt)
GLRG_08592	2.00348	1.45825e-08	hypothetical protein (216 nt)
GLRG_00455	1.99712	0.0236209	polyprenyl synthetase (2464 nt)
GLRG_10067	1.9949	0.00401149	POT family protein (1981 nt)
GLRG_09745	1.98854	2.2983e-23	hypothetical protein (1046 nt)
GLRG_05296	1.98839	2.91179e-09	fungal specific transcription factor domain-containing protein (2571 nt)
GLRG_06855	1.98442	0.0412577	hypothetical protein (1414 nt)
GLRG_11867	1.98289	0.000876477	hypothetical protein (1075 nt)
GLRG_09670	1.98236	0.0411416	TfdA family Taurine catabolism dioxygenase TauD (849 nt)
GLRG_06547	1.9673	3.82501e-40	acid phosphatase (1324 nt)
GLRG_11335	1.96694	2.5894e-17	major facilitator superfamily transporter (1383 nt)
GLRG_11725	1.96667	0.0429549	pectate lyase (825 nt)
GLRG_02049	1.96533	2.22527e-06	hypothetical protein (699 nt)
GLRG_11912	1.95725	0.0441871	hypothetical protein (510 nt)
GLRG_06034	1.94628	0.0367121	hypothetical protein (1420 nt)
GLRG_07749	1.94466	7.52444e-17	PhoD-like phosphatase (2220 nt)
GLRG_11563	1.94338	4.13496e-14	beta-ketoacyl synthase domain-containing protein (8178 nt)
GLRG_11063	1.94297	0.0457347	hypothetical protein (544 nt)
GLRG_11336	1.93884	1.63901e-14	pyoverdine/dityrosine biosynthesis protein (1737 nt)
GLRG_11056	1.93844	0.00132658	aspartate kinase (1992 nt)
GLRG_08938	1.93782	0.000989935	male sterility protein (3626 nt)
GLRG_08935	1.93675	0.00152119	hypothetical protein (7696 nt)
GLRG_11318	1.93479	0.00335633	phosphoribulokinase/uridine kinase (711 nt)
GLRG_01920	1.92068	1.36284e-17	hypothetical protein (1751 nt)
GLRG_11206	1.9188	8.64419e-06	asparagine synthase (2361 nt)
GLRG_06433	1.91818	1.1927e-14	glycosyl hydrolase family 2 (2208 nt)
GLRG_05058	1.91702	8.42904e-06	phytanoyl-CoA dioxygenase (1054 nt)
GLRG_03142	1.90945	0.00296073	CFEM domain-containing protein (1509 nt)
GLRG_08617	1.90929	0.0280018	zinc finger transcription factor (1110 nt)
GLRG_11446	1.90862	1.60626e-05	hypothetical protein (2792 nt)
GLRG_04191	1.907	1.06125e-07	hypothetical protein (1156 nt)
GLRG_08989	1.9039	6.56015e-30	cytochrome P450 (1712 nt)
GLRG_09474	1.90052	0.000223772	cytochrome P450 (1646 nt)
GLRG_01007	1.90046	7.82793e-27	hypothetical protein (1795 nt)
GLRG_04540	1.89999	0.0121392	hypothetical protein (562 nt)
GLRG_00365	1.89468	0.00270353	hypothetical protein (1656 nt)
GLRG_09437	1.89201	0.00109116	hypothetical protein (1698 nt)
GLRG_07554	1.8908	0.000739584	hypothetical protein (2146 nt)
GLRG_08264	1.88664	1.39605e-08	hypothetical protein (421 nt)
GLRG_11172	1.88266	4.44367e-17	cutinase (699 nt)
GLRG_02627	1.88255	0.0308825	hypothetical protein (810 nt)
GLRG_01187	1.87752	5.6987e-06	cytochrome P450 (1962 nt)
GLRG_11045	1.87426	0.000492141	hypothetical protein (2090 nt)
GLRG_00631	1.8691	7.18777e-43	hypothetical protein (2640 nt)
GLRG_11032	1.86618	0.0275052	hypothetical protein (1845 nt)
GLRG_00968	1.86283	0.0351606	major facilitator superfamily transporter (2154 nt)
GLRG_11030	1.85856	2.03708e-05	hypothetical protein (2203 nt)
GLRG_06856	1.85395	0.0481446	hypothetical protein (723 nt)
GLRG_10700	1.85344	1.31514e-11	glycosyl hydrolase family 61 (855 nt)
GLRG_09724	1.85334	0.00011041	hypothetical protein (635 nt)
GLRG_02084	1.85249	6.80472e-25	FMN-dependent dehydrogenase (1254 nt)
GLRG_06028	1.84906	0.00103344	MNNG and nitrosoguanidine resistance protein (1495 nt)
GLRG_04798	1.84829	0.00233179	methyltransferase domain-containing protein (1014 nt)
GLRG_11911	1.84791	1.29829e-13	hypothetical protein (648 nt)
GLRG_09750	1.84411	5.0824e-08	hypothetical protein (4626 nt)
GLRG_11806	1.84007	1.15754e-10	cytochrome P450 (1386 nt)
GLRG_01015	1.83984	0.00453502	hypothetical protein (895 nt)
GLRG_08266	1.83865	4.79151e-17	hypothetical protein (945 nt)
GLRG_09469	1.83223	0.00516112	hypothetical protein (1611 nt)
GLRG_11460	1.82716	3.50795e-05	integral membrane protein (978 nt)
GLRG_11810	1.82685	0.0408337	hypothetical protein (1138 nt)
GLRG_07569	1.82642	7.49419e-05	fasciclin domain-containing protein (1355 nt)
GLRG_07407	1.82636	1.81571e-09	peptidase family M20/M25/M40 (1943 nt)
GLRG_08268	1.81761	7.14265e-05	hypothetical protein (1286 nt)
GLRG_11526	1.81416	9.70524e-06	rhamnogalacturonase B (1656 nt)
GLRG_09699	1.81389	3.93514e-12	hypothetical protein (1931 nt)
GLRG_02116	1.80935	8.10101e-08	zinc carboxypeptidase (1520 nt)
GLRG_08063	1.80921	2.66978e-17	AMP-binding enzyme (1894 nt)
GLRG_02040	1.80428	0.0016105	hypothetical protein (1221 nt)
GLRG_10949	1.80405	0.00394982	short chain dehydrogenase (1374 nt)
EFGLGG00000000182	1.80212	0.0458538	N/A
GLRG_10282	1.79785	0.00742988	AMP-binding enzyme (3343 nt)
GLRG_10766	1.79703	0.0041539	CoA-transferase family III (1152 nt)
GLRG_11729	1.79451	2.16278e-06	glycosyl hydrolase family 61 (987 nt)
GLRG_06048	1.79353	9.94097e-08	cation transporter (2089 nt)
GLRG_11857	1.79351	0.0203349	beta-ketoacyl synthase domain-containing protein (7254 nt)
GLRG_05299	1.79337	0.0242588	integral membrane protein (1379 nt)
GLRG_11168	1.79321	7.46774e-08	amino acid permease (1800 nt)
GLRG_11630	1.78893	0.0019601	phytanoyl-CoA dioxygenase (1459 nt)
GLRG_11978	1.78891	5.22013e-05	cholera enterotoxin subunit A2 (687 nt)
GLRG_05702	1.78855	4.15852e-20	hypothetical protein (1635 nt)
GLRG_09015	1.78453	5.18608e-06	hypothetical protein (1400 nt)
GLRG_10550	1.77831	0.00762611	hypothetical protein (837 nt)
GLRG_01922	1.77586	0.0138973	hypothetical protein (290 nt)
GLRG_09979	1.77575	2.29276e-58	OPT family small oligopeptide transporter (2455 nt)
GLRG_02947	1.77442	0.000580258	LysM domain-containing protein (526 nt)
GLRG_09438	1.77424	1.96704e-05	acetyltransferase (678 nt)
GLRG_07020	1.76735	0.0179342	hypothetical protein (600 nt)
GLRG_08262	1.76248	2.76247e-11	tetratricopeptide (2970 nt)
GLRG_01793	1.76197	1.316e-09	hypothetical protein (517 nt)
GLRG_07929	1.76059	5.60458e-09	oxidoreductase family protein (1180 nt)
GLRG_06560	1.76037	8.28024e-74	retinol dehydrogenase 12 (1061 nt)
GLRG_10087	1.75991	0.0267935	O-methyltransferase (1544 nt)
GLRG_10141	1.75988	0.00066829	beta-1 (1545 nt)
GLRG_08988	1.75932	0.0358487	hypothetical protein (1242 nt)
GLRG_05793	1.75617	0.000227849	major facilitator superfamily transporter (1668 nt)
GLRG_01704	1.75612	2.28582e-25	hypothetical protein (451 nt)
GLRG_01165	1.75515	9.79666e-13	hypothetical protein (2999 nt)
GLRG_11419	1.74576	0.0399237	CFEM domain-containing protein (993 nt)
GLRG_04077	1.74532	0.0064497	dynamin family protein (2405 nt)
GLRG_08008	1.74373	1.03051e-06	hypothetical protein (1313 nt)
GLRG_00903	1.74303	4.2038e-14	hypothetical protein (1903 nt)
GLRG_00124	1.74199	0.000192499	hypothetical protein (1596 nt)
GLRG_10610	1.74184	7.85063e-08	hypothetical protein (1277 nt)
GLRG_01143	1.7409	7.24035e-05	hypothetical protein (1542 nt)
GLRG_00787	1.73983	0.000227092	amidohydrolase (1659 nt)
GLRG_11170	1.73483	1.78341e-06	hypothetical protein (1055 nt)
GLRG_05577	1.73411	0.0021489	FAD binding domain-containing protein (2334 nt)
GLRG_04517	1.72395	9.30357e-18	calcium-translocating P-type ATPase (3712 nt)
GLRG_10654	1.72378	0.0161877	PHB depolymerase family esterase (867 nt)
GLRG_09426	1.72276	0.0387538	hypothetical protein (577 nt)
GLRG_09086	1.72222	6.76877e-15	hypothetical protein (1863 nt)
GLRG_11868	1.71689	0.0369805	hypothetical protein (573 nt)
GLRG_10690	1.71538	7.30125e-79	deuterolysin metalloprotease (1243 nt)
GLRG_06587	1.71149	0.0429913	hypothetical protein (273 nt)
GLRG_07614	1.70916	0.00270914	hypothetical protein (1089 nt)
GLRG_11685	1.70482	0.0467538	hypothetical protein (531 nt)
GLRG_09403	1.70481	0.0187583	hypothetical protein (159 nt)
GLRG_05492	1.70424	3.12721e-34	2OG-Fe(II) oxygenase superfamily protein (1239 nt)
GLRG_01842	1.70359	0.00852954	NADH:flavin oxidoreductase/NADH oxidase (1172 nt)
GLRG_09217	1.70139	0.0164666	hypothetical protein (1482 nt)
GLRG_01892	1.70127	0.00263058	hydantoinase/oxoprolinase (3113 nt)
GLRG_04212	1.69791	0.0445858	hypothetical protein (594 nt)
GLRG_06882	1.69567	4.12157e-12	cytochrome P450 (1689 nt)
GLRG_09142	1.69531	1.73125e-14	hypothetical protein (2594 nt)
GLRG_11801	1.69373	0.000927418	dioxygenase (1158 nt)
GLRG_05290	1.69116	6.74663e-05	hypothetical protein (549 nt)
GLRG_10257	1.68919	0.00382396	major facilitator superfamily transporter (2039 nt)
GLRG_11910	1.68357	1.09207e-12	hypothetical protein (1123 nt)
GLRG_07163	1.68247	4.63014e-08	hypothetical protein (2241 nt)
GLRG_09978	1.68162	3.14601e-48	FAD dependent oxidoreductase (1499 nt)
GLRG_10973	1.68093	0.00112794	hypothetical protein (895 nt)
GLRG_02118	1.68089	6.33042e-25	hypothetical protein (2971 nt)
GLRG_07978	1.67924	1.98855e-09	C2 domain-containing protein (1635 nt)
GLRG_02443	1.67849	1.09931e-21	hypothetical protein (1948 nt)
GLRG_04066	1.6777	1.45131e-20	cupin domain-containing protein (621 nt)
GLRG_02873	1.67335	0.00320842	hypothetical protein (2485 nt)
GLRG_09249	1.67001	3.86104e-11	hypothetical protein (10313 nt)
GLRG_09458	1.66936	4.51799e-05	beta-lactamase domain-containing protein (648 nt)
GLRG_08451	1.66918	0.000212394	hypothetical protein (463 nt)
GLRG_11155	1.66759	5.97706e-08	hypothetical protein (1119 nt)
GLRG_00227	1.66526	3.45707e-16	alcohol dehydrogenase GroES-like domain-containing protein (1089 nt)
GLRG_00528	1.66271	0.0373811	cytochrome P450 (2016 nt)
GLRG_09632	1.6616	4.21004e-16	hypothetical protein (1804 nt)
GLRG_01100	1.66106	0.0221928	glycosyl hydrolase family 20 (2314 nt)
GLRG_07654	1.66048	1.20923e-24	hypothetical protein (558 nt)
GLRG_11134	1.65946	1.72277e-15	major facilitator superfamily transporter (1895 nt)
GLRG_09561	1.6593	2.48102e-05	vegetative incompatibility protein HET-E-1 (1316 nt)
GLRG_05372	1.65664	0.00620939	hypothetical protein (1311 nt)
GLRG_09482	1.65655	0.00106784	hypothetical protein (2198 nt)
GLRG_11186	1.6544	0.00897393	MYND finger (2866 nt)
GLRG_07624	1.65251	7.4896e-46	hypothetical protein (686 nt)
GLRG_09174	1.65061	3.88039e-05	hypothetical protein (417 nt)
GLRG_04472	1.64494	0.0129513	monooxygenase (1679 nt)
GLRG_01204	1.64292	0.00299944	hypothetical protein (3173 nt)
GLRG_01906	1.64221	0.00154348	glycosyl transferase family 2 (2239 nt)
GLRG_07757	1.64123	0.00859926	hypothetical protein (1214 nt)
GLRG_06042	1.64013	3.576e-16	hypothetical protein (1767 nt)
GLRG_01213	1.6376	1.22672e-16	short chain dehydrogenase (1875 nt)
GLRG_09806	1.63587	0.000664089	hypothetical protein (1359 nt)
GLRG_11706	1.63441	1.63419e-08	O-methyltransferase (1398 nt)
GLRG_08248	1.63438	0.00199325	hypothetical protein (965 nt)
GLRG_10533	1.63418	0.0139512	2-nitropropane dioxygenase (1500 nt)
GLRG_05466	1.62823	2.5823e-19	GMC oxidoreductase (1899 nt)
GLRG_07882	1.62799	1.68104e-09	hypothetical protein (4790 nt)
GLRG_04471	1.62326	0.00322056	fungal specific transcription factor domain-containing protein (2623 nt)
GLRG_08945	1.61784	3.54503e-17	fungal specific transcription factor domain-containing protein (2399 nt)
GLRG_11771	1.61666	6.48558e-16	O-methyltransferase (1353 nt)
GLRG_04766	1.61521	0.0447654	multicopper oxidase (1719 nt)
GLRG_03412	1.61452	2.29936e-18	NIMA interactive protein (2554 nt)
GLRG_08671	1.61356	3.72954e-32	multicopper oxidase (2128 nt)
GLRG_02876	1.60669	0.000118253	citrate synthase (1482 nt)
GLRG_01676	1.60641	7.75603e-12	cytochrome P450 (1773 nt)
GLRG_06734	1.59878	4.14842e-18	hypothetical protein (1349 nt)
GLRG_05404	1.59832	0.0011723	hypothetical protein (312 nt)
GLRG_02135	1.59815	1.78605e-05	hypothetical protein (1049 nt)
GLRG_09747	1.5961	1.38311e-11	C6 zinc finger domain-containing protein (1812 nt)
GLRG_11681	1.59541	4.87938e-12	hypothetical protein (497 nt)
GLRG_11793	1.59469	5.20376e-18	O-methyltransferase (1504 nt)
GLRG_00533	1.59174	0.00343807	short chain dehydrogenase (950 nt)
GLRG_07843	1.59108	3.78564e-45	hypothetical protein (894 nt)
GLRG_04157	1.58811	2.73574e-11	hypothetical protein (4081 nt)
GLRG_08943	1.5878	5.67614e-08	male sterility protein (3882 nt)
GLRG_06733	1.58051	1.54015e-16	hypothetical protein (1593 nt)
GLRG_04192	1.58016	5.29744e-14	hypothetical protein (1548 nt)
GLRG_09336	1.57889	0.00109168	fungal specific transcription factor domain-containing protein (2555 nt)
GLRG_10318	1.57515	0.00148557	FAD binding domain-containing protein (1731 nt)
GLRG_01074	1.5736	1.02123e-23	fungal specific transcription factor domain-containing protein (2274 nt)
GLRG_09787	1.57179	2.7467e-05	LPXTG-domain-containing protein (1789 nt)
GLRG_01903	1.57088	0.00587556	hypothetical protein (699 nt)
GLRG_05825	1.56934	0.048472	major facilitator superfamily transporter (1742 nt)
GLRG_00140	1.56528	0.00018646	hypothetical protein (933 nt)
GLRG_06197	1.56462	0.0141762	serine carboxypeptidase (1903 nt)
GLRG_01005	1.56318	0.0247576	major facilitator superfamily transporter (1880 nt)
GLRG_01818	1.56268	0.00236998	linoleate diol synthase (3719 nt)
GLRG_09607	1.55996	3.09041e-18	hypothetical protein (891 nt)
GLRG_07268	1.55985	4.04795e-19	hypothetical protein (831 nt)
GLRG_05400	1.55868	2.69595e-22	glucosamine-6-phosphate isomerase (1446 nt)
GLRG_10139	1.55856	2.85946e-11	fasciclin domain-containing protein (1219 nt)
GLRG_00289	1.55484	0.0070984	parallel beta-helix repeat protein (1065 nt)
GLRG_07081	1.54888	0.0107734	hypothetical protein (1143 nt)
GLRG_11553	1.54843	1.74608e-26	hypothetical protein (693 nt)
GLRG_11067	1.54593	0.0116784	cell wall protein (684 nt)
GLRG_04115	1.54462	0.00300673	ABC-2 type transporter (4723 nt)
GLRG_01820	1.54252	0.000624013	hypothetical protein (540 nt)
GLRG_00884	1.54197	0.0266864	hypothetical protein (826 nt)
GLRG_11777	1.54147	4.75934e-11	hypothetical protein (1025 nt)
GLRG_07763	1.53832	8.41675e-11	hypothetical protein (1830 nt)
GLRG_01006	1.53718	2.30527e-63	CFEM domain-containing protein (594 nt)
GLRG_11421	1.53585	0.00722944	major facilitator superfamily transporter (1345 nt)
GLRG_05029	1.53515	0.000942118	hypothetical protein (460 nt)
GLRG_11846	1.52947	2.09234e-06	cytochrome P450 (1793 nt)
GLRG_08463	1.5229	1.07161e-06	hypothetical protein (1173 nt)
GLRG_01861	1.52089	1.83966e-08	TAM domain methyltransferase (1570 nt)
GLRG_05168	1.52078	2.08882e-06	hypothetical protein (2597 nt)
GLRG_02450	1.51907	0.000452936	RTA1 like protein (1209 nt)
GLRG_03424	1.51557	8.71302e-13	acyltransferase (1610 nt)
GLRG_07961	1.51465	0.00277916	hypothetical protein (1183 nt)
GLRG_07658	1.5063	1.7325e-13	hypothetical protein (549 nt)
GLRG_06745	1.50593	2.82338e-06	alkaline phosphatase (1718 nt)
GLRG_06009	1.50546	0.000212169	late sexual development protein (1144 nt)
GLRG_10818	1.50299	0.0200306	hypothetical protein (1238 nt)
GLRG_11635	1.50125	3.23107e-07	hypothetical protein (1080 nt)
GLRG_08482	1.50117	0.000437404	beta-ketoacyl synthase domain-containing protein (8077 nt)
GLRG_06878	1.49988	0.0102716	hypothetical protein (324 nt)
GLRG_11071	1.49787	0.00505152	hypothetical protein (747 nt)
GLRG_10769	1.49564	2.25998e-06	hypothetical protein (1071 nt)
GLRG_05587	1.49204	9.13118e-07	polysaccharide deacetylase (826 nt)
GLRG_09353	1.49173	8.81189e-18	hypothetical protein (2880 nt)
GLRG_01211	1.49073	0.00501458	hypothetical protein (2010 nt)
GLRG_00788	1.49027	8.05109e-05	endo-beta-1 (1347 nt)
GLRG_01885	1.48946	3.10572e-12	hypothetical protein (662 nt)
GLRG_04107	1.48827	8.22539e-20	glycosyl hydrolase family 61 (948 nt)
GLRG_02818	1.48808	5.72185e-05	amidohydrolase (1039 nt)
GLRG_00806	1.4872	0.00286663	hypothetical protein (504 nt)
GLRG_11154	1.48694	9.28843e-05	hypothetical protein (644 nt)
GLRG_11626	1.48575	1.41584e-11	beta-ketoacyl synthase domain-containing protein (9586 nt)
GLRG_02381	1.48574	2.2722e-08	hypothetical protein (231 nt)
GLRG_11808	1.48557	0.0325949	ergosterol biosynthesis ERG4/ERG24 family protein (1558 nt)
GLRG_01795	1.48396	2.97658e-24	GDSL-like Lipase/Acylhydrolase (1117 nt)
GLRG_01125	1.47961	2.46457e-18	vegetative cell wall protein gp1 (2254 nt)
GLRG_09140	1.47876	0.00198226	hypothetical protein (558 nt)
GLRG_07012	1.47844	2.22404e-11	hypothetical protein (858 nt)
GLRG_11021	1.47705	1.24149e-29	hypothetical protein (1385 nt)
GLRG_07191	1.47695	1.75104e-12	hypothetical protein (747 nt)
GLRG_01911	1.47683	1.50791e-08	fungal specific transcription factor domain-containing protein (2328 nt)
GLRG_03437	1.47574	1.68808e-17	hypothetical protein (1554 nt)
GLRG_04743	1.47478	0.000451952	hypothetical protein (4893 nt)
GLRG_07546	1.47459	7.33143e-15	hypothetical protein (1486 nt)
GLRG_09407	1.47381	1.6864e-07	hypothetical protein (594 nt)
GLRG_02077	1.46534	0.00013739	TPR domain-containing protein (2364 nt)
GLRG_05239	1.46381	4.11692e-08	asparagine synthase (2300 nt)
GLRG_07996	1.46121	4.0434e-10	hypothetical protein (921 nt)
GLRG_04274	1.46083	9.12064e-10	hypothetical protein (1684 nt)
GLRG_06040	1.45997	1.13084e-10	subtilase (1395 nt)
GLRG_08096	1.45937	0.0128555	hypothetical protein (486 nt)
GLRG_03701	1.4544	0.000120957	WSC domain-containing protein (2008 nt)
GLRG_04402	1.45322	9.64144e-09	endo alpha-1 (1063 nt)
GLRG_06101	1.45226	1.36739e-10	major facilitator superfamily transporter (1756 nt)
GLRG_10026	1.45138	1.59781e-30	serum paraoxonase/arylesterase (1355 nt)
GLRG_08902	1.45034	8.63947e-08	methyltransferase domain-containing protein (1583 nt)
GLRG_10367	1.44946	0.0160653	AMP-binding enzyme (13299 nt)
GLRG_11184	1.44941	1.09059e-15	short chain dehydrogenase (1221 nt)
GLRG_10759	1.44874	7.56018e-09	hypothetical protein (1980 nt)
GLRG_01060	1.44647	3.92134e-06	hypothetical protein (1287 nt)
GLRG_01058	1.44543	5.64605e-31	SCP-like extracellular protein (904 nt)
GLRG_11440	1.44536	0.00127657	hypothetical protein (710 nt)
GLRG_07984	1.44327	2.19483e-21	subtilase (2794 nt)
GLRG_01091	1.4412	0.000461782	short chain dehydrogenase (945 nt)
GLRG_04848	1.44038	3.2676e-07	hypothetical protein (1431 nt)
GLRG_11798	1.44007	0.000146559	beta-ketoacyl synthase domain-containing protein (8078 nt)
GLRG_11758	1.43789	6.37995e-05	hypothetical protein (1077 nt)
GLRG_07273	1.43713	6.64728e-17	GPR1/FUN34/YaaH-class plasma membrane protein (1307 nt)
GLRG_05710	1.43335	0.000255776	zinc-binding dehydrogenase (1193 nt)
GLRG_00371	1.42933	0.0343935	transferase (1656 nt)
GLRG_08672	1.42833	1.3072e-23	iron permease FTR1 family protein (1263 nt)
GLRG_06978	1.42822	0.000100091	hypothetical protein (1494 nt)
GLRG_07041	1.42664	0.018778	hypothetical protein (1065 nt)
GLRG_09613	1.42575	2.85856e-11	ribonuclease (499 nt)
GLRG_10921	1.42552	0.026929	OPT family small oligopeptide transporter (2571 nt)
GLRG_10993	1.42244	1.93272e-09	methyltransferase domain-containing protein (1568 nt)
GLRG_10489	1.4218	3.78186e-31	hypothetical protein (2263 nt)
GLRG_07717	1.42081	1.69875e-08	homogentisate 1 (1539 nt)
GLRG_10270	1.42019	1.77171e-06	hypothetical protein (1077 nt)
GLRG_08941	1.41946	0.00441158	hypothetical protein (798 nt)
GLRG_03928	1.41824	2.43795e-27	hypothetical protein (2132 nt)
GLRG_02891	1.41665	0.00315632	chitinase (436 nt)
GLRG_06026	1.41623	4.51317e-14	FAD binding domain-containing protein (1611 nt)
GLRG_11417	1.41521	3.70285e-21	linoleate diol synthase (3591 nt)
GLRG_11636	1.41478	0.000165603	major facilitator superfamily transporter (1822 nt)
GLRG_00883	1.41441	0.0344516	hypothetical protein (733 nt)
GLRG_07950	1.41361	0.0072132	hypothetical protein (618 nt)
GLRG_06099	1.41277	0.0011582	APSES transcription factor Xbp1 (1500 nt)
GLRG_05293	1.41252	0.0246152	X-Pro dipeptidyl-peptidase C-terminal non-catalytic domain-containing protein (1776 nt)
GLRG_09334	1.41198	0.0442555	ribose 5-phosphate isomerase (531 nt)
GLRG_00914	1.40955	0.0237658	zinc-binding dehydrogenase (1321 nt)
GLRG_04195	1.39861	0.0232625	glycosyl hydrolase family 61 (861 nt)
GLRG_11562	1.39666	0.000507749	cytochrome P450 (1632 nt)
GLRG_06368	1.39588	3.73141e-10	hypothetical protein (1123 nt)
GLRG_08483	1.39457	0.0186483	O-methyltransferase (1360 nt)
GLRG_04079	1.39381	3.19667e-07	hypothetical protein (1126 nt)
GLRG_06552	1.39261	2.94159e-15	FAD binding domain-containing protein (1885 nt)
GLRG_07747	1.38956	2.67817e-18	hypothetical protein (2014 nt)
GLRG_09404	1.38553	7.91906e-07	C4-dicarboxylate transporter/malic acid transporter (1350 nt)
GLRG_07887	1.3826	9.34324e-10	proline rich protein 5MeD (660 nt)
GLRG_01800	1.38231	0.0130474	major facilitator superfamily transporter (1960 nt)
GLRG_01812	1.38184	1.37036e-06	integral membrane protein (1441 nt)
GLRG_10767	1.38016	0.000133767	acyl-CoA dehydrogenase domain-containing protein (1332 nt)
GLRG_06567	1.37937	5.3945e-21	hypothetical protein (2532 nt)
GLRG_11642	1.37723	0.0147263	prostacyclin synthase (1728 nt)
GLRG_10831	1.37608	4.34665e-10	hypothetical protein (1873 nt)
GLRG_06430	1.37557	2.98068e-14	hypothetical protein (1400 nt)
GLRG_11385	1.37453	1.77756e-48	XFP domain-containing protein (2523 nt)
GLRG_10760	1.37323	0.000166428	amino acid permease (1851 nt)
GLRG_11319	1.37153	0.0286608	short chain dehydrogenase (977 nt)
GLRG_05398	1.37063	8.24268e-27	N-acetylglucosamine-6-phosphate deacetylase (1421 nt)
GLRG_08438	1.37006	0.0382195	cellulase (1251 nt)
GLRG_00354	1.36609	1.1669e-09	2OG-Fe(II) oxygenase superfamily protein (1178 nt)
GLRG_11522	1.36569	0.000424272	carbohydrate-binding cytochrome b562 (657 nt)
GLRG_11034	1.36304	2.46401e-06	hypothetical protein (1951 nt)
GLRG_11763	1.36287	0.0230739	hypothetical protein (1031 nt)
GLRG_10090	1.36172	1.43082e-11	cytochrome P450 (1763 nt)
GLRG_10714	1.36027	7.78608e-24	PAP2 superfamily protein (1264 nt)
GLRG_06588	1.3601	0.00082562	PfkB family carbohydrate kinase (1329 nt)
GLRG_09741	1.35894	2.02166e-06	cytochrome P450 (1676 nt)
GLRG_04285	1.35755	4.19525e-13	AMP-binding enzyme (1748 nt)
GLRG_04435	1.35736	3.39107e-06	hypothetical protein (1325 nt)
GLRG_09617	1.35648	3.84233e-25	hypothetical protein (1980 nt)
GLRG_10569	1.35422	9.54063e-07	hypothetical protein (428 nt)
GLRG_02611	1.35388	1.35759e-12	thioester reductase domain-containing protein (3212 nt)
GLRG_10133	1.35303	2.92571e-19	cytochrome P450 (1871 nt)
GLRG_04690	1.35281	3.88166e-64	hypothetical protein (1161 nt)
GLRG_06395	1.35278	8.09964e-11	hemolysin III family channel protein (1136 nt)
GLRG_11605	1.35225	4.14282e-34	hypothetical protein (1147 nt)
GLRG_11537	1.35174	9.38075e-09	hypothetical protein (1187 nt)
GLRG_11501	1.35119	0.0135564	hypothetical protein (2593 nt)
GLRG_04696	1.35104	1.78859e-13	hypothetical protein (477 nt)
GLRG_07101	1.35075	2.11986e-06	major facilitator superfamily transporter (1807 nt)
GLRG_09657	1.34923	0.00163619	hypothetical protein (1751 nt)
GLRG_11754	1.34846	0.00408026	hypothetical protein (1367 nt)
GLRG_06639	1.34808	0.000419729	hypothetical protein (1668 nt)
GLRG_00417	1.34748	3.53758e-09	alpha-L-rhamnosidase (1206 nt)
GLRG_10743	1.34653	1.01989e-08	major facilitator superfamily transporter (2137 nt)
GLRG_01894	1.34519	0.00572574	hypothetical protein (939 nt)
GLRG_07818	1.34508	5.45614e-11	eukaryotic aspartyl protease (1575 nt)
GLRG_02051	1.34306	1.7961e-11	GATA zinc finger (988 nt)
GLRG_02925	1.34157	8.89354e-14	hypothetical protein (617 nt)
GLRG_07047	1.34026	1.08263e-05	hypothetical protein (930 nt)
GLRG_05489	1.34	1.9786e-07	hypothetical protein (1513 nt)
GLRG_09771	1.33999	9.31792e-12	short chain dehydrogenase (903 nt)
GLRG_09633	1.33886	0.00142528	arrestin (998 nt)
GLRG_10035	1.33841	4.88931e-05	hypothetical protein (1053 nt)
GLRG_01703	1.33821	1.20387e-07	hypothetical protein (180 nt)
GLRG_11778	1.33805	1.71157e-11	beta-ketoacyl synthase domain-containing protein (7181 nt)
GLRG_01809	1.33794	5.55369e-13	SMP-30/Gluconolaconase/LRE-like region (1320 nt)
GLRG_10779	1.337	9.21449e-13	hypothetical protein (851 nt)
GLRG_06600	1.33533	9.96757e-06	short chain dehydrogenase (822 nt)
GLRG_02579	1.33006	2.50337e-10	glycosyl hydrolase family 35 (3453 nt)
GLRG_01037	1.32871	3.4461e-05	hypothetical protein (473 nt)
GLRG_09058	1.32852	0.00030267	hypothetical protein (927 nt)
GLRG_09556	1.32732	3.09861e-22	hypothetical protein (1935 nt)
GLRG_00800	1.32709	0.000289923	glycosyl hydrolase family 28 (1353 nt)
GLRG_06359	1.32691	0.00606557	hypothetical protein (1267 nt)
GLRG_00979	1.32529	0.00183769	hypothetical protein (1023 nt)
GLRG_09495	1.32502	2.35066e-27	FAD dependent oxidoreductase (1675 nt)
GLRG_09833	1.32384	1.60757e-07	hypothetical protein (1384 nt)
GLRG_04931	1.32357	4.97225e-33	alkaline phosphatase (2206 nt)
GLRG_11166	1.32322	3.47204e-08	hypothetical protein (2016 nt)
GLRG_09276	1.32034	0.00446648	hypothetical protein (4213 nt)
GLRG_08722	1.31995	2.73912e-28	hypothetical protein (2954 nt)
GLRG_08687	1.31945	1.5401e-28	CFEM domain-containing protein (1139 nt)
GLRG_01844	1.31731	5.02699e-05	polysaccharide deacetylase (1079 nt)
GLRG_01937	1.31392	0.00489863	GMC oxidoreductase (2280 nt)
GLRG_06864	1.31311	1.42749e-09	glycosyltransferase sugar-binding region containing DXD domain-containing protein (639 nt)
GLRG_04692	1.31263	0.0466846	hypothetical protein (216 nt)
GLRG_07189	1.31262	0.0174144	hypothetical protein (1477 nt)
GLRG_07885	1.31231	8.45463e-13	cell agglutination protein mam3 (5886 nt)
GLRG_02359	1.30998	7.18345e-05	isochorismatase hydrolase (1063 nt)
GLRG_07094	1.30964	8.94474e-18	hypothetical protein (321 nt)
GLRG_06970	1.30955	2.51418e-10	hypothetical protein (1021 nt)
GLRG_05110	1.30891	1.07735e-19	hypothetical protein (360 nt)
GLRG_07264	1.30748	0.00635459	hypothetical protein (1603 nt)
GLRG_08510	1.30684	1.05565e-07	hypothetical protein (1397 nt)
GLRG_06865	1.30608	1.04872e-05	oxidoreductase molybdopterin binding domain-containing protein (1805 nt)
GLRG_06563	1.30527	9.1991e-12	glycosyl hydrolase family 3 N terminal domain-containing protein (2475 nt)
GLRG_01837	1.3037	0.000353261	tartrate dehydrogenase (1248 nt)
GLRG_11634	1.30337	7.19846e-07	hypothetical protein (1776 nt)
GLRG_08261	1.30334	1.41305e-11	hypothetical protein (369 nt)
GLRG_11143	1.30309	0.0108384	hypothetical protein (2094 nt)
GLRG_07243	1.29723	6.9031e-18	hypothetical protein (267 nt)
GLRG_08640	1.29454	0.0046233	beta-ketoacyl synthase domain-containing protein (1145 nt)
GLRG_02524	1.2937	2.08713e-07	amidohydrolase (1278 nt)
GLRG_02071	1.28798	0.0243161	integral membrane protein (1006 nt)
GLRG_01801	1.28272	8.3837e-12	amidohydrolase (1344 nt)
GLRG_07748	1.28143	1.31233e-10	hypothetical protein (1964 nt)
GLRG_07152	1.28045	2.34379e-39	hypothetical protein (1704 nt)
GLRG_07823	1.27969	5.18859e-06	GDSL-like Lipase/Acylhydrolase (1846 nt)
GLRG_10312	1.27661	0.0397804	hypothetical protein (505 nt)
GLRG_01799	1.27598	0.00501434	amidase (1982 nt)
GLRG_10321	1.27517	9.78648e-17	aminotransferase class I and II (1380 nt)
GLRG_03971	1.27395	9.94492e-11	hypothetical protein (824 nt)
GLRG_01080	1.2738	0.000515157	hypothetical protein (1664 nt)
GLRG_10320	1.27339	1.15124e-21	hypothetical protein (1843 nt)
GLRG_10985	1.27255	1.03728e-16	DNA-binding protein (1124 nt)
GLRG_00516	1.27209	9.36211e-05	hypothetical protein (427 nt)
GLRG_05733	1.27137	1.34439e-06	RNA recognition domain-containing protein (2026 nt)
GLRG_11133	1.26904	2.78055e-19	F-box domain-containing protein (1009 nt)
GLRG_04913	1.26765	0.00223043	TAM domain methyltransferase (308 nt)
GLRG_02800	1.26684	0.0433908	hypothetical protein (507 nt)
GLRG_09014	1.26678	3.28205e-19	sugar porter family MFS transporter (1790 nt)
GLRG_09605	1.26351	5.6218e-20	hypothetical protein (2513 nt)
GLRG_06657	1.26047	1.31865e-06	subtilase (1684 nt)
GLRG_07716	1.26006	1.28872e-26	carboxylesterase (4212 nt)
GLRG_09625	1.25536	0.038092	major facilitator superfamily transporter (1678 nt)
GLRG_06389	1.25477	4.62613e-19	fungal specific transcription factor domain-containing protein (2312 nt)
GLRG_06512	1.25279	0.0181091	cytochrome P450 (1764 nt)
GLRG_09157	1.25241	3.38372e-18	hypothetical protein (642 nt)
GLRG_09452	1.25152	3.09696e-15	cytidine and deoxycytidylate deaminase zinc-binding region (830 nt)
GLRG_04901	1.25078	2.45367e-15	glycosyltransferase family 17 (1141 nt)
GLRG_11954	1.24962	2.21499e-22	major facilitator superfamily transporter (1452 nt)
GLRG_02955	1.24872	6.24481e-05	chromo domain-containing protein (1163 nt)
GLRG_05289	1.24767	0.00710434	hypothetical protein (651 nt)
GLRG_06688	1.24731	4.79174e-08	H+ symporter (2026 nt)
GLRG_10476	1.24677	0.0179956	endonuclease/Exonuclease/phosphatase (1655 nt)
GLRG_04805	1.2467	6.51814e-09	hypothetical protein (1157 nt)
GLRG_09637	1.24436	2.07893e-17	rhamnogalacturonase B (1840 nt)
GLRG_02323	1.24402	3.71984e-08	hypothetical protein (841 nt)
GLRG_04872	1.24369	2.72315e-06	glycosyl hydrolase family 3 N terminal domain-containing protein (2976 nt)
GLRG_01354	1.24345	1.71578e-11	hypothetical protein (642 nt)
GLRG_11169	1.24321	4.13877e-10	major facilitator superfamily transporter (1845 nt)
GLRG_07254	1.24195	0.00426504	bacterial alpha-L-rhamnosidase domain-containing protein (1964 nt)
GLRG_07128	1.23976	8.02757e-08	xylose isomerase-like TIM barrel (1059 nt)
GLRG_05222	1.23729	1.60924e-33	hypothetical protein (2661 nt)
GLRG_09932	1.23714	0.00693712	WSC domain-containing protein (1624 nt)
GLRG_09139	1.23601	0.00665101	hypothetical protein (390 nt)
GLRG_09089	1.23521	6.44567e-15	amidohydrolase (2979 nt)
GLRG_06718	1.23439	1.21653e-07	integral membrane protein (1545 nt)
GLRG_11823	1.23342	6.70232e-06	hypothetical protein (714 nt)
GLRG_05869	1.23316	0.00021843	rhamnogalacturonate lyase (2001 nt)
GLRG_08641	1.23235	1.85731e-05	hypothetical protein (543 nt)
GLRG_08703	1.23225	5.81927e-11	hypothetical protein (2381 nt)
GLRG_09512	1.23039	1.19887e-27	hypothetical protein (3678 nt)
GLRG_01546	1.23011	1.62124e-10	DEAD/DEAH box helicase (3424 nt)
GLRG_11619	1.22921	9.11483e-11	hypothetical protein (1547 nt)
GLRG_00476	1.22738	9.37029e-09	DnaJ domain-containing protein (2010 nt)
GLRG_03326	1.22538	8.98112e-15	MRC1-like domain-containing protein (4068 nt)
GLRG_04314	1.22397	1.81342e-22	hypothetical protein (237 nt)
GLRG_03483	1.22215	3.7984e-15	hypothetical protein (1437 nt)
GLRG_00217	1.22211	4.74777e-09	MYB DNA-binding domain-containing protein (888 nt)
GLRG_07997	1.22198	2.43713e-05	hypothetical protein (912 nt)
GLRG_00789	1.2217	1.79135e-08	zinc carboxypeptidase (1426 nt)
GLRG_04708	1.22131	9.81113e-37	hypothetical protein (1195 nt)
GLRG_04977	1.22095	1.53421e-06	POT family protein (2035 nt)
GLRG_02034	1.22009	1.1777e-16	glycosyl hydrolase family 43 (996 nt)
GLRG_00821	1.22006	4.61235e-07	subtilase (1264 nt)
GLRG_01962	1.21539	1.24134e-47	hypothetical protein (461 nt)
GLRG_00470	1.21432	2.27747e-15	NAD dependent epimerase/dehydratase (915 nt)
GLRG_03174	1.21383	2.10748e-24	hypothetical protein (915 nt)
GLRG_06502	1.21131	4.38935e-06	tannase and feruloyl esterase (1759 nt)
GLRG_09602	1.21008	2.71754e-21	hypothetical protein (738 nt)
GLRG_10816	1.20967	0.010589	hypothetical protein (1194 nt)
GLRG_02546	1.20907	4.88085e-06	DEAD/DEAH box helicase (2059 nt)
GLRG_06480	1.2082	1.44599e-08	integral membrane protein (2179 nt)
GLRG_09076	1.20756	1.09433e-12	glucose-methanol-choline oxidoreductase (4268 nt)
GLRG_09064	1.20669	0.000123531	hypothetical protein (441 nt)
GLRG_08165	1.20639	0.000504522	glycosyl hydrolase family 10 (1923 nt)
GLRG_03324	1.20407	2.45219e-06	hypothetical protein (1003 nt)
GLRG_05960	1.20359	2.04112e-18	glycosyl hydrolase family 18 (1291 nt)
GLRG_06277	1.20217	0.0013509	hypothetical protein (404 nt)
GLRG_01112	1.20123	0.00163728	acetyltransferase (808 nt)
GLRG_06431	1.20082	6.19668e-20	kelch domain-containing protein (2695 nt)
GLRG_06236	1.20045	0.000619677	2OG-Fe(II) oxygenase superfamily protein (833 nt)
GLRG_09727	1.19969	1.67046e-09	hypothetical protein (1284 nt)
GLRG_00367	1.19919	3.87076e-05	hypothetical protein (783 nt)
GLRG_00905	1.19724	5.9436e-10	glyoxalase/Bleomycin resistance protein/Dioxygenase superfamily protein (540 nt)
GLRG_05495	1.19723	1.66794e-15	Asp/Glu/Hydantoin racemase (786 nt)
GLRG_00328	1.19531	0.00040596	hypothetical protein (1110 nt)
GLRG_09726	1.19525	0.00349271	fungal specific transcription factor domain-containing protein (3095 nt)
GLRG_11365	1.19467	0.00671772	major facilitator superfamily transporter (1474 nt)
GLRG_11410	1.19397	6.12526e-26	hypothetical protein (282 nt)
GLRG_09077	1.19344	1.54119e-21	hypothetical protein (1719 nt)
GLRG_10563	1.19273	9.37821e-08	hypothetical protein (789 nt)
GLRG_07745	1.19273	3.44594e-08	2-oxoacid dehydrogenase acyltransferase (1473 nt)
GLRG_01069	1.19261	0.00594103	hypothetical protein (1219 nt)
GLRG_08531	1.1907	2.22903e-06	fork head domain-containing protein (1891 nt)
GLRG_07734	1.18827	8.82898e-10	glycosyl hydrolase family 3 N terminal domain-containing protein (2677 nt)
GLRG_05842	1.18474	0.00338746	hypothetical protein (462 nt)
GLRG_10366	1.18402	0.0140056	cytochrome P450 monooxygenase (1790 nt)
GLRG_11424	1.1839	2.08979e-09	hypothetical protein (246 nt)
GLRG_11334	1.18378	3.52889e-07	multicopper oxidase (1959 nt)
GLRG_04786	1.18215	0.00995668	hypothetical protein (1578 nt)
GLRG_04548	1.18198	5.86967e-25	protein phosphatase type 1 complex subunit Hex2/Reg1 (1782 nt)
GLRG_06098	1.18075	7.61367e-13	hypothetical protein (1590 nt)
GLRG_11841	1.17907	0.0443477	hypothetical protein (1239 nt)
GLRG_05508	1.17874	0.032817	hydantoinase/carbamoylase family amidase (1407 nt)
GLRG_07135	1.17835	5.33962e-18	glycerophosphoryl diester phosphodiesterase (1254 nt)
GLRG_04374	1.17737	3.89243e-05	hypothetical protein (1626 nt)
GLRG_06879	1.17654	2.4552e-05	hypothetical protein (1310 nt)
GLRG_06478	1.17548	6.88879e-06	FAD binding domain-containing protein (1995 nt)
GLRG_00418	1.17547	1.47558e-05	hypothetical protein (774 nt)
GLRG_09595	1.17415	1.3793e-25	hypothetical protein (1442 nt)
GLRG_06948	1.17411	3.15442e-28	C2 domain-containing protein (3842 nt)
GLRG_02906	1.17402	5.15885e-33	hypothetical protein (951 nt)
GLRG_06825	1.17281	0.000655531	hypothetical protein (474 nt)
GLRG_05795	1.17197	0.0255755	hypothetical protein (377 nt)
GLRG_01904	1.1709	8.50112e-13	hypothetical protein (1645 nt)
GLRG_05813	1.17044	0.00572641	hypothetical protein (1476 nt)
GLRG_11959	1.16997	8.3688e-08	hypothetical protein (1920 nt)
GLRG_01207	1.16853	0.000940343	haloacid dehalogenase-like hydrolase (846 nt)
GLRG_06016	1.16697	1.23982e-33	hypothetical protein (1236 nt)
GLRG_04840	1.16633	3.58827e-33	hypothetical protein (740 nt)
GLRG_11779	1.16404	1.86994e-07	hypothetical protein (1238 nt)
GLRG_07606	1.1634	7.1089e-18	glucan 1 (2550 nt)
GLRG_11213	1.16305	5.35113e-06	histidine acid phosphatase (1428 nt)
GLRG_01417	1.16133	3.62829e-05	hypothetical protein (447 nt)
GLRG_10699	1.16122	1.59437e-12	hypothetical protein (1398 nt)
GLRG_01190	1.16054	0.00274365	hypothetical protein (228 nt)
GLRG_06498	1.16009	0.0320541	hypothetical protein (3756 nt)
GLRG_07571	1.15901	1.7983e-12	hypothetical protein (2797 nt)
GLRG_11772	1.15877	6.47303e-10	FAD binding domain-containing protein (1688 nt)
GLRG_02501	1.15844	0.00503048	hypothetical protein (433 nt)
GLRG_05188	1.15808	2.90862e-05	DJ-1/PfpI family protein (857 nt)
GLRG_05401	1.15775	1.23122e-12	hexokinase (1741 nt)
GLRG_00052	1.15576	1.42593e-18	urea carboxylase (3791 nt)
GLRG_01740	1.15527	0.00359069	hypothetical protein (3071 nt)
GLRG_04105	1.15444	4.19163e-11	fungal specific transcription factor domain-containing protein (1816 nt)
GLRG_10710	1.15242	3.61343e-11	arsenite efflux transporter (2340 nt)
GLRG_06286	1.15222	1.13658e-08	metalloprotease (952 nt)
GLRG_07491	1.15158	1.5804e-30	hypothetical protein (776 nt)
GLRG_06479	1.15061	0.00368514	integral membrane protein (1600 nt)
GLRG_11819	1.1506	5.29505e-15	hypothetical protein (309 nt)
GLRG_03559	1.1501	2.11834e-19	WSC domain-containing protein (1560 nt)
GLRG_01206	1.14949	0.0248615	glycosyl hydrolase family 38 domain-containing protein (3668 nt)
GLRG_10358	1.14894	0.0396714	hypothetical protein (1095 nt)
GLRG_02107	1.14876	0.0249466	hypothetical protein (1072 nt)
GLRG_02936	1.14856	3.15096e-24	class II Aldolase and Adducin domain-containing protein (1089 nt)
GLRG_09116	1.14844	1.15059e-14	FkbM family methyltransferase (833 nt)
GLRG_09475	1.14715	1.32159e-09	major facilitator superfamily transporter (2041 nt)
GLRG_09038	1.14671	9.03964e-10	F-box domain-containing protein (2274 nt)
GLRG_10954	1.14569	5.17054e-09	hypothetical protein (1353 nt)
GLRG_00547	1.1433	1.68864e-09	tat pathway signal sequence (1287 nt)
GLRG_02083	1.14274	1.97471e-17	methyltransferase domain-containing protein (1513 nt)
GLRG_04219	1.14232	2.97783e-13	methyltransferase domain-containing protein (1403 nt)
GLRG_04787	1.14178	0.0240201	hypothetical protein (1248 nt)
GLRG_05847	1.1417	1.6842e-09	fungal specific transcription factor domain-containing protein (2391 nt)
GLRG_05510	1.14168	2.65084e-14	MIP family channel protein (1033 nt)
GLRG_01041	1.14149	0.00222657	hypothetical protein (628 nt)
GLRG_11523	1.14029	6.14038e-06	hypothetical protein (1057 nt)
GLRG_03616	1.14022	0.0470215	alpha amylase (1599 nt)
GLRG_01945	1.13963	6.35917e-09	hypothetical protein (791 nt)
GLRG_11599	1.13828	0.00746961	hypothetical protein (710 nt)
GLRG_07793	1.13716	1.60248e-30	hypothetical protein (1548 nt)
GLRG_04099	1.1361	6.23552e-06	GMC oxidoreductase (2123 nt)
GLRG_08167	1.13594	0.00296748	hypothetical protein (975 nt)
GLRG_08926	1.13571	1.11854e-31	short chain dehydrogenase (1032 nt)
GLRG_03362	1.13434	3.54909e-06	ABC transporter (4914 nt)
GLRG_08720	1.13358	0.00123664	hypothetical protein (228 nt)
GLRG_11415	1.13336	1.73855e-09	hypothetical protein (1613 nt)
GLRG_06047	1.13228	1.07681e-05	hypothetical protein (1140 nt)
GLRG_01195	1.13134	1.06335e-07	eukaryotic and archaeal DNA primase (1780 nt)
GLRG_11110	1.13088	0.000232346	glycosyl hydrolase family 61 (1353 nt)
GLRG_11480	1.13021	3.16443e-05	hypothetical protein (396 nt)
GLRG_02567	1.12945	1.58676e-11	hypothetical protein (861 nt)
GLRG_02101	1.12892	0.000127631	hypothetical protein (419 nt)
GLRG_09230	1.12807	2.16058e-17	lipase (1224 nt)
GLRG_01860	1.12807	1.59276e-08	beta-ketoacyl synthase domain-containing protein (8251 nt)
GLRG_05502	1.12806	1.54243e-06	hypothetical protein (636 nt)
GLRG_00152	1.12767	2.29469e-31	hypothetical protein (1341 nt)
GLRG_00191	1.12708	1.49687e-17	alpha amylase (1752 nt)
GLRG_09756	1.12693	2.29318e-11	LEA domain-containing protein (4029 nt)
GLRG_07804	1.12483	2.19643e-05	fasciclin domain-containing protein (1389 nt)
GLRG_03695	1.12419	1.15184e-06	hypothetical protein (2003 nt)
GLRG_09498	1.124	2.13504e-19	hypothetical protein (876 nt)
GLRG_03484	1.12295	3.46605e-05	rhomboid family protein (417 nt)
GLRG_08443	1.12004	3.39543e-22	DNA polymerase (4648 nt)
GLRG_06063	1.11959	0.000225702	glycosyl hydrolase family 76 (1344 nt)
GLRG_11453	1.1188	1.13742e-10	glycosyl hydrolase family 92 (2606 nt)
GLRG_10680	1.1181	4.55277e-08	thioesterase superfamily protein (597 nt)
GLRG_10475	1.11805	3.46055e-12	RasGEF domain-containing protein (3611 nt)
GLRG_01425	1.11701	1.22109e-05	short chain dehydrogenase (1309 nt)
GLRG_07134	1.11627	0.00762504	hypothetical protein (279 nt)
GLRG_04053	1.11541	6.92799e-21	helix-loop-helix DNA-binding domain-containing protein (1588 nt)
GLRG_00924	1.11452	0.0200633	(6115 nt)
GLRG_11795	1.114	0.00141879	hypothetical protein (219 nt)
GLRG_09729	1.11359	8.2767e-05	aldo/keto reductase (1449 nt)
GLRG_09730	1.10995	0.00587295	mandelate racemase/muconate lactonizing enzyme domain-containing protein (1345 nt)
GLRG_09964	1.10833	9.25147e-05	hypothetical protein (422 nt)
GLRG_11818	1.10823	3.32559e-15	hypothetical protein (549 nt)
GLRG_11618	1.10622	2.02402e-08	hypothetical protein (908 nt)
GLRG_02408	1.1056	2.50712e-11	hypothetical protein (3306 nt)
GLRG_11633	1.10526	3.06972e-05	hypothetical protein (1012 nt)
GLRG_09936	1.1043	8.81116e-06	adenosine deaminase (1068 nt)
GLRG_09275	1.10425	9.36529e-10	glycosyl hydrolase family 10 (1368 nt)
GLRG_08172	1.10388	0.0185331	hypothetical protein (1223 nt)
GLRG_07438	1.10357	1.47439e-14	hypothetical protein (1108 nt)
GLRG_02859	1.10216	8.43717e-05	glycosyl hydrolase family 47 (1650 nt)
GLRG_07098	1.10211	9.26343e-14	short chain dehydrogenase (1080 nt)
GLRG_05363	1.10086	1.5528e-18	cytochrome P450 (2148 nt)
GLRG_04595	1.10064	1.46097e-12	coiled-coil domain-containing protein (729 nt)
GLRG_00875	1.09962	0.00360476	hypothetical protein (368 nt)
GLRG_09145	1.09951	0.0212183	hypothetical protein (153 nt)
GLRG_04553	1.09661	8.27778e-07	cytochrome P450 (1618 nt)
GLRG_11975	1.09578	6.56151e-15	hypothetical protein (1022 nt)
GLRG_07781	1.09571	0.00120149	hypothetical protein (780 nt)
GLRG_04442	1.09471	0.00803591	hypothetical protein (705 nt)
GLRG_05010	1.09406	6.40247e-17	hypothetical protein (3921 nt)
GLRG_10443	1.09324	4.50811e-18	acyl-CoA dehydrogenase domain-containing protein (1343 nt)
GLRG_02426	1.09176	4.08594e-24	eukaryotic aspartyl protease (1827 nt)
GLRG_09138	1.09057	1.60173e-08	cytochrome b5-like Heme/Steroid binding domain-containing protein (3108 nt)
GLRG_04933	1.0896	7.54198e-16	NAD(P) transhydrogenase beta subunit (3618 nt)
GLRG_05014	1.08891	2.39289e-07	replication factor A protein 3 (645 nt)
GLRG_03908	1.08763	2.67473e-16	glycine cleavage system T protein (1452 nt)
GLRG_10107	1.08757	5.57331e-18	major facilitator superfamily transporter (1503 nt)
GLRG_08344	1.08667	1.78198e-28	fermentation associated protein (9785 nt)
GLRG_09386	1.08653	1.65738e-15	GDSL-like Lipase/Acylhydrolase (844 nt)
GLRG_09906	1.08614	3.76587e-08	hypothetical protein (1712 nt)
GLRG_00156	1.08543	2.14084e-53	dTDP-glucose 4 (1476 nt)
GLRG_10977	1.08476	2.72806e-09	hypothetical protein (384 nt)
GLRG_09817	1.0837	4.29953e-19	kelch domain-containing protein (1316 nt)
GLRG_02557	1.08322	1.92114e-24	malate synthase (2179 nt)
GLRG_07201	1.08293	2.78588e-07	hypothetical protein (918 nt)
GLRG_05212	1.08151	4.96616e-07	hypothetical protein (648 nt)
GLRG_10678	1.08103	8.51355e-09	Na (3847 nt)
GLRG_10003	1.08004	5.59852e-20	cytochrome P450 (1633 nt)
GLRG_05443	1.07853	3.1956e-07	glycosyl hydrolase family 81 (2845 nt)
GLRG_09128	1.07741	1.16733e-15	hypothetical protein (1031 nt)
GLRG_06373	1.07704	5.8015e-09	hypothetical protein (1365 nt)
GLRG_10552	1.0765	8.88988e-05	hypothetical protein (498 nt)
GLRG_10305	1.0764	4.76491e-14	phosphoesterase (1258 nt)
GLRG_01092	1.07386	0.00788356	glycosyl hydrolase family 28 (1490 nt)
GLRG_02027	1.07289	4.96161e-17	D-isomer specific 2-hydroxyacid dehydrogenase (1372 nt)
GLRG_07842	1.07273	1.33092e-07	hypothetical protein (555 nt)
GLRG_08009	1.07222	1.99848e-10	fungal specific transcription factor domain-containing protein (1456 nt)
GLRG_08730	1.07175	0.000684336	hypothetical protein (549 nt)
GLRG_06880	1.07121	7.68325e-06	hypothetical protein (1541 nt)
GLRG_09431	1.07054	0.00468559	hypothetical protein (879 nt)
GLRG_09122	1.06973	4.04708e-21	hard-surface induced protein 5 (617 nt)
GLRG_05515	1.06955	3.68045e-11	hypothetical protein (1768 nt)
GLRG_07447	1.06951	1.97502e-18	WD domain-containing protein (1506 nt)
GLRG_08417	1.0689	1.08554e-20	hypothetical protein (1161 nt)
GLRG_05539	1.06846	1.42151e-06	glycosyl hydrolase family 31 (2689 nt)
GLRG_09781	1.06836	0.0303535	integral membrane protein (1659 nt)
GLRG_07529	1.06545	4.86041e-08	short-chain dehydrogenase/reductase family Oxidoreductase (748 nt)
GLRG_09091	1.06542	2.25395e-06	hypothetical protein (3961 nt)
GLRG_02115	1.06507	4.06735e-32	hypothetical protein (1476 nt)
GLRG_01024	1.06486	8.17342e-06	alpha-L-arabinofuranosidase II (1005 nt)
GLRG_11080	1.06365	0.0468163	glycosyl hydrolase family 18 (3770 nt)
GLRG_09348	1.06359	0.00250257	monocarboxylate transporter (1257 nt)
GLRG_11481	1.06265	4.7543e-14	hypothetical protein (2127 nt)
GLRG_05963	1.06227	0.0276348	hypothetical protein (3427 nt)
GLRG_03140	1.06219	4.61966e-15	hypothetical protein (3599 nt)
GLRG_00758	1.06127	0.0288124	hypothetical protein (562 nt)
GLRG_09147	1.06022	6.72908e-08	glycosyl hydrolase family 47 (1915 nt)
GLRG_07682	1.06009	7.49419e-05	glycosyl hydrolase family 62 (975 nt)
GLRG_08004	1.0598	1.57422e-16	amino acid permease (2037 nt)
GLRG_06285	1.05976	0.00108327	peptidase family M28 (1433 nt)
GLRG_01362	1.05946	2.12645e-11	hypothetical protein (702 nt)
GLRG_04002	1.05929	0.0127676	hypothetical protein (573 nt)
GLRG_09636	1.05907	5.86131e-08	dimethylaniline monooxygenase (2099 nt)
GLRG_00838	1.05896	0.000529958	hypothetical protein (455 nt)
GLRG_11507	1.05776	0.0103861	beta-ketoacyl synthase domain-containing protein (10030 nt)
GLRG_07066	1.05768	0.0286677	choline transporter (1265 nt)
GLRG_00449	1.0575	0.00273435	hypothetical protein (549 nt)
GLRG_11050	1.05744	1.79826e-08	translation initiation factor IF-2 (2430 nt)
GLRG_07406	1.05607	5.88399e-08	fungal cellulose binding domain-containing protein (2919 nt)
GLRG_10980	1.05575	0.0148254	hypothetical protein (2875 nt)
GLRG_10395	1.05483	3.67694e-08	aldehyde dehydrogenase (1767 nt)
GLRG_04104	1.05326	6.85695e-07	pectinesterase (1055 nt)
GLRG_01503	1.05284	4.04435e-33	glycosyl hydrolase family 38 domain-containing protein (3401 nt)
GLRG_02360	1.05244	2.84033e-09	hypothetical protein (1462 nt)
GLRG_09977	1.05202	0.0214929	integral membrane protein (1581 nt)
GLRG_01359	1.05126	0.00898221	GDSL-like Lipase/Acylhydrolase (1375 nt)
GLRG_03480	1.05115	1.01659e-23	ferric reductase like transmembrane component (1971 nt)
GLRG_07019	1.05075	0.00317545	hypothetical protein (2098 nt)
GLRG_09424	1.04769	5.75239e-09	hypothetical protein (750 nt)
GLRG_07096	1.04744	1.19042e-07	fungal cellulose binding domain-containing protein (1636 nt)
GLRG_11913	1.04719	0.0324319	hypothetical protein (845 nt)
GLRG_04789	1.04637	2.30564e-08	hypothetical protein (1199 nt)
GLRG_09390	1.04574	2.12002e-10	type IIB DNA topoisomerase (1616 nt)
GLRG_07350	1.04565	3.45499e-11	hypothetical protein (834 nt)
GLRG_06166	1.04488	2.15477e-11	acyl transferase domain-containing protein (6354 nt)
GLRG_02172	1.03783	0.000981199	hypothetical protein (1393 nt)
GLRG_10349	1.03749	1.39702e-20	glycerophosphoryl diester phosphodiesterase (3674 nt)
GLRG_02020	1.03709	5.60395e-11	hypothetical protein (1566 nt)
GLRG_01409	1.03666	1.53935e-14	VTC domain-containing protein (2467 nt)
GLRG_01105	1.03602	0.0197308	subtilase (1680 nt)
GLRG_00737	1.03533	3.71202e-15	hypothetical protein (1158 nt)
GLRG_00874	1.0349	0.00351209	hypothetical protein (560 nt)
GLRG_06388	1.03435	3.26383e-13	hypothetical protein (987 nt)
GLRG_09127	1.03287	4.5223e-14	hypothetical protein (366 nt)
GLRG_01111	1.03269	2.30477e-17	extracellular solute-binding protein family 1 (1022 nt)
GLRG_11513	1.03095	0.000736064	hypothetical protein (1119 nt)
GLRG_11468	1.03022	0.000242046	hypothetical protein (591 nt)
GLRG_04988	1.02859	7.66376e-13	FAD binding domain-containing protein (1341 nt)
GLRG_11028	1.02849	0.0197915	cytochrome P450 (1961 nt)
GLRG_11761	1.02776	0.000200225	hypothetical protein (372 nt)
GLRG_11139	1.02718	4.23882e-07	amidase (1743 nt)
GLRG_09765	1.02702	5.44386e-13	hypothetical protein (1200 nt)
GLRG_04412	1.02626	1.42593e-18	TfdA family Taurine catabolism dioxygenase TauD (1406 nt)
GLRG_06167	1.02601	2.77025e-09	hypothetical protein (5690 nt)
GLRG_07808	1.02548	1.14357e-14	hypothetical protein (1341 nt)
GLRG_04732	1.02446	3.04475e-07	amidohydrolase (1286 nt)
GLRG_10981	1.02367	0.0278121	C6 zinc finger domain-containing protein (1357 nt)
GLRG_00850	1.0234	3.99615e-17	hypothetical protein (759 nt)
GLRG_05958	1.02235	1.57466e-18	glycosyl hydrolase family 31 (3172 nt)
GLRG_04275	1.0222	8.42949e-22	hypothetical protein (708 nt)
GLRG_00464	1.02163	2.04236e-06	hypothetical protein (1789 nt)
GLRG_10172	1.02163	1.17822e-21	F-box domain-containing protein (984 nt)
GLRG_02590	1.02051	7.49118e-23	hypothetical protein (1412 nt)
GLRG_03774	1.01954	8.65719e-19	AMP-binding enzyme (2157 nt)
GLRG_04760	1.01851	5.71682e-12	short chain dehydrogenase (912 nt)
GLRG_10537	1.01717	0.00682387	beta-ketoacyl synthase domain-containing protein (7482 nt)
GLRG_00009	1.0171	1.99451e-16	glycosyltransferase family 28 domain-containing protein (3807 nt)
GLRG_10967	1.01692	7.87773e-16	glycolate oxidase (2379 nt)
GLRG_11545	1.01662	3.95268e-11	glycosyltransferase family 31 (1396 nt)
GLRG_02623	1.01569	8.13804e-07	glycosyl hydrolase family 35 (4033 nt)
GLRG_01109	1.01443	0.00131846	phenol hydroxylase (2492 nt)
GLRG_10271	1.01424	1.70432e-09	hypothetical protein (3399 nt)
GLRG_07558	1.0142	3.03066e-06	hypothetical protein (674 nt)
GLRG_02619	1.01397	8.13669e-09	multicopper oxidase (1987 nt)
GLRG_07079	1.01356	1.499e-08	myb family transcription factor (1077 nt)
GLRG_10161	1.01305	3.51935e-06	capsular associated protein (1920 nt)
GLRG_08476	1.01242	2.09054e-33	3'5'-cyclic nucleotide phosphodiesterase (2792 nt)
GLRG_05946	1.01172	0.00153496	major facilitator superfamily transporter (2711 nt)
GLRG_02100	1.01149	2.89652e-12	glycosyl hydrolase family 3 N terminal domain-containing protein (2499 nt)
GLRG_10861	1.01075	0.0010418	glycosyl hydrolase family 53 (1222 nt)
GLRG_01633	1.01055	0.00194445	hypothetical protein (288 nt)
GLRG_09402	1.00931	2.27879e-27	peptidase family M13 (2486 nt)
GLRG_01622	1.00915	5.0301e-10	hypothetical protein (1085 nt)
GLRG_11099	1.00912	0.0156926	hypothetical protein (1494 nt)
GLRG_02341	1.00895	1.86874e-10	hypothetical protein (282 nt)
GLRG_03970	1.00865	6.23127e-17	helix-loop-helix DNA-binding domain-containing protein (1249 nt)
GLRG_09123	1.00853	0.0327371	UDP-glucuronosyl/UDP-glucosyltransferase (1327 nt)
GLRG_11367	1.00826	0.0423297	GDSL-like Lipase/Acylhydrolase (792 nt)
GLRG_10740	1.00566	4.21349e-10	hypothetical protein (1740 nt)
GLRG_05914	1.00484	5.5745e-06	ABC transporter (4111 nt)
GLRG_01245	1.00463	4.91492e-08	cytochrome P450 (1723 nt)
GLRG_00070	1.00444	3.72165e-08	hypothetical protein (1166 nt)
GLRG_02639	1.00417	4.15648e-33	peptidase C1-like family protein (1624 nt)
GLRG_04648	1.00415	1.37995e-13	DNA polymerase family B (5215 nt)
GLRG_01822	1.004	5.54338e-20	transmembrane amino acid transporter (1851 nt)
GLRG_09563	1.00369	0.00354431	hypothetical protein (773 nt)
GLRG_11515	1.00285	0.0023475	methyltransferase domain-containing protein (984 nt)
GLRG_00226	1.00242	7.13425e-06	glycosyl hydrolase family 43 (1614 nt)
GLRG_05298	1.00225	1.38964e-06	hypothetical protein (1003 nt)
GLRG_10490	1.00199	2.93001e-06	hypothetical protein (1980 nt)
GLRG_11191	1.00121	7.62534e-29	hypothetical protein (1915 nt)
GLRG_00690	1.0005	0.0165352	hypothetical protein (159 nt)
GLRG_11022	1.00006	0.000803929	hypothetical protein (2274 nt)
GLRG_09778	-1.0002	2.2256e-08	hypothetical protein (366 nt)
GLRG_03788	-1.00075	7.03294e-15	ribosomal L28e family protein (855 nt)
GLRG_04767	-1.00076	0.00576376	hypothetical protein (819 nt)
GLRG_10447	-1.00095	6.1737e-15	fungal specific transcription factor domain-containing protein (2174 nt)
GLRG_00446	-1.0023	1.18315e-09	hypothetical protein (333 nt)
GLRG_03611	-1.00277	0.00152657	hypothetical protein (1488 nt)
GLRG_05487	-1.00434	1.20298e-14	CUE domain-containing protein (2153 nt)
GLRG_07441	-1.00898	6.40464e-06	dehydratase (1979 nt)
GLRG_01166	-1.01024	5.82518e-13	hypothetical protein (1303 nt)
GLRG_10384	-1.01176	4.18881e-15	IBR domain-containing protein (2230 nt)
GLRG_06384	-1.01232	4.65289e-10	amino acid permease (1748 nt)
GLRG_01705	-1.01237	1.72909e-10	adventurous gliding protein Z (2484 nt)
GLRG_03947	-1.01371	1.33911e-20	riboflavin synthase (767 nt)
GLRG_11664	-1.01522	1.10603e-09	kinesin motor domain-containing protein (2551 nt)
GLRG_09111	-1.01545	0.0160328	hypothetical protein (808 nt)
GLRG_04151	-1.01566	0.00416963	TatD family hydrolase (1099 nt)
GLRG_03014	-1.01666	1.23287e-19	fungal specific transcription factor domain-containing protein (2988 nt)
GLRG_03109	-1.01882	4.70173e-05	dihydrodipicolinate synthetase (978 nt)
GLRG_02585	-1.01922	5.74391e-15	SNF2 family domain-containing protein (3187 nt)
GLRG_06008	-1.01978	4.05909e-17	ABC transporter (5531 nt)
GLRG_03421	-1.02119	2.42935e-05	hypothetical protein (1286 nt)
GLRG_08046	-1.02147	1.8128e-08	NCS1 nucleoside transporter (1709 nt)
GLRG_04241	-1.02346	5.47658e-16	hypothetical protein (324 nt)
GLRG_01414	-1.02355	1.73146e-19	hypothetical protein (1265 nt)
GLRG_05096	-1.02423	7.70821e-23	disintegrin (2518 nt)
GLRG_10465	-1.02501	5.97513e-09	fungal specific transcription factor domain-containing protein (2406 nt)
GLRG_11149	-1.02537	2.7384e-21	CRAL/TRIO domain-containing protein (1470 nt)
GLRG_09416	-1.0262	6.58076e-11	heterokaryon incompatibility protein (942 nt)
GLRG_09524	-1.02711	4.63754e-13	biotin synthase (1319 nt)
GLRG_07408	-1.02951	7.63819e-07	hypothetical protein (789 nt)
GLRG_04180	-1.03176	6.31224e-18	hypothetical protein (1033 nt)
GLRG_02041	-1.0327	0.000405089	hypothetical protein (1080 nt)
GLRG_03637	-1.03387	3.13258e-25	hypothetical protein (1300 nt)
GLRG_06844	-1.03448	2.58152e-09	class II Aldolase and Adducin domain-containing protein (1060 nt)
GLRG_05814	-1.03529	0.00378367	FAD binding domain-containing protein (1618 nt)
GLRG_02482	-1.03537	5.23747e-21	hypothetical protein (1065 nt)
GLRG_01528	-1.03607	6.73137e-10	hypothetical protein (838 nt)
GLRG_07876	-1.03661	2.10772e-31	hypothetical protein (443 nt)
GLRG_08392	-1.03698	2.04587e-22	ribosomal L29e family protein (483 nt)
GLRG_09755	-1.03725	3.71945e-16	hypothetical protein (1089 nt)
GLRG_05779	-1.03794	7.74761e-13	ran binding protein in the microtubule-organising centre (1325 nt)
GLRG_10989	-1.03821	0.0134667	hypothetical protein (1832 nt)
GLRG_02871	-1.03833	2.15268e-22	hypothetical protein (1746 nt)
GLRG_09045	-1.03959	1.0446e-21	nicotinate nucleotide adenylyltransferase (921 nt)
GLRG_10776	-1.03983	6.42026e-05	hypothetical protein (3987 nt)
GLRG_01802	-1.03994	5.75037e-08	fungal specific transcription factor domain-containing protein (1567 nt)
GLRG_00170	-1.04008	0.0164305	hypothetical protein (287 nt)
GLRG_08194	-1.04124	6.7616e-16	dual specificity phosphatase (1399 nt)
GLRG_04720	-1.04132	6.42026e-05	hypothetical protein (774 nt)
GLRG_06834	-1.04223	1.243e-14	modin (2079 nt)
GLRG_06189	-1.0424	5.28737e-26	peptidase C13 family protein (1298 nt)
GLRG_11297	-1.04257	6.55349e-06	FAD binding domain-containing protein (1496 nt)
GLRG_01951	-1.04398	5.33373e-07	aspartyl-tRNA synthetase (2725 nt)
GLRG_02072	-1.04489	4.51189e-07	hypothetical protein (996 nt)
GLRG_00963	-1.04531	5.24628e-26	amino acid permease (1881 nt)
GLRG_05258	-1.04532	2.45547e-30	hypothetical protein (2192 nt)
GLRG_02362	-1.0464	0.0251578	hypothetical protein (880 nt)
GLRG_04432	-1.04648	0.00165401	integral membrane protein (1494 nt)
GLRG_01009	-1.04752	0.00152451	hypothetical protein (1779 nt)
GLRG_02412	-1.04762	1.87618e-31	translation initiation factor eIF-1A (832 nt)
GLRG_01217	-1.04841	0.000245122	hypothetical protein (243 nt)
GLRG_08435	-1.04938	9.12914e-14	hypothetical protein (1218 nt)
GLRG_10775	-1.04957	9.21586e-09	peptidase S33 (384 nt)
GLRG_09236	-1.05001	5.24127e-06	FAD binding domain-containing protein (1879 nt)
GLRG_07398	-1.05007	0.018114	male sterility protein (1218 nt)
GLRG_10574	-1.05227	3.32368e-12	TRAUB domain-containing protein (1902 nt)
GLRG_00828	-1.05253	4.63396e-05	methyltransferase domain-containing protein (1579 nt)
GLRG_08642	-1.05271	2.90883e-15	major facilitator superfamily transporter (2223 nt)
GLRG_01679	-1.05455	2.58527e-23	hypothetical protein (1560 nt)
GLRG_03103	-1.05506	1.04524e-07	initiator tRNA phosphoribosyl transferase (2001 nt)
GLRG_02400	-1.05586	2.39253e-10	POPLD domain-containing protein (2826 nt)
GLRG_06005	-1.05591	2.75422e-07	heterokaryon incompatibility protein (2690 nt)
GLRG_11086	-1.05635	8.23055e-20	saccharopine dehydrogenase (2250 nt)
GLRG_10052	-1.0574	2.03323e-05	hypothetical protein (1914 nt)
GLRG_11578	-1.0593	0.000135289	hypothetical protein (927 nt)
GLRG_11371	-1.05988	4.71011e-20	eIF4-gamma/eIF5/eIF2-epsilon (2329 nt)
GLRG_02109	-1.05994	0.0203564	hypothetical protein (1331 nt)
GLRG_00722	-1.06094	2.66466e-18	WD domain-containing protein (3570 nt)
GLRG_07592	-1.06104	2.77324e-11	hypothetical protein (543 nt)
GLRG_05456	-1.06174	1.29969e-22	adenosine/AMP deaminase (1897 nt)
GLRG_10853	-1.06175	2.11466e-15	GMP synthase domain-containing protein (3860 nt)
GLRG_09752	-1.06183	1.24355e-08	hypothetical protein (1120 nt)
GLRG_10455	-1.06185	1.32909e-17	iron-sulfur cluster assembly accessory protein (813 nt)
GLRG_02881	-1.06276	7.90438e-21	bystin (1578 nt)
GLRG_04112	-1.06297	7.866e-21	DJ-1/PfpI family protein (768 nt)
GLRG_09649	-1.06358	9.38247e-21	phosphoribosyl transferase domain-containing protein (837 nt)
GLRG_07981	-1.06428	0.00236645	cytochrome P450 (1815 nt)
GLRG_03072	-1.06513	2.36821e-20	hypothetical protein (1599 nt)
GLRG_01130	-1.06557	6.00376e-05	hypothetical protein (596 nt)
GLRG_06921	-1.06566	2.93199e-23	glutathione-disulfide reductase (1494 nt)
GLRG_10794	-1.07035	1.61566e-11	stress responsive A/B Barrel domain-containing protein (409 nt)
GLRG_05575	-1.07051	1.20335e-18	hypothetical protein (459 nt)
GLRG_10493	-1.07135	0.000147052	HET domain-containing protein (1554 nt)
GLRG_10741	-1.07334	0.0338828	hypothetical protein (1309 nt)
GLRG_02082	-1.07446	0.0346201	hypothetical protein (1014 nt)
GLRG_08118	-1.07456	1.30975e-13	plasma-membrane proton-efflux P-type ATPase (3048 nt)
GLRG_07922	-1.07472	0.0436334	hypothetical protein (420 nt)
GLRG_01428	-1.07526	1.79045e-17	hypothetical protein (1476 nt)
GLRG_04203	-1.07532	2.67113e-12	beta-ketoacyl synthase domain-containing protein (6706 nt)
GLRG_10529	-1.07571	3.16684e-09	glucan 1 (1281 nt)
GLRG_07868	-1.07657	9.9237e-23	hypothetical protein (774 nt)
GLRG_11486	-1.07746	6.12435e-06	stress-induced bacterial acidophilic repeat domain-containing protein (726 nt)
GLRG_06519	-1.07755	1.07699e-18	modin (2179 nt)
GLRG_02053	-1.07756	4.54077e-22	aldo/keto reductase (1101 nt)
GLRG_03409	-1.07775	1.75388e-16	hypothetical protein (484 nt)
GLRG_18014	-1.07871	0.0124571	N/A
GLRG_10046	-1.08009	1.07739e-06	hypothetical protein (1726 nt)
GLRG_10984	-1.08072	3.48801e-06	lipocalin-like domain-containing protein (870 nt)
GLRG_11006	-1.08275	0.00535689	hypothetical protein (2181 nt)
GLRG_10381	-1.08294	2.99447e-15	ThiS family protein (291 nt)
GLRG_09216	-1.08462	1.0596e-07	hypothetical protein (1865 nt)
GLRG_03089	-1.08566	1.54977e-10	hypothetical protein (1299 nt)
GLRG_07737	-1.08709	1.30044e-06	serine carboxypeptidase (2242 nt)
GLRG_05649	-1.08753	0.00201519	hypothetical protein (606 nt)
GLRG_02785	-1.08841	4.56193e-11	protein kinase domain-containing protein (2967 nt)
GLRG_00555	-1.08873	8.20234e-25	fungal specific transcription factor domain-containing protein (2571 nt)
GLRG_11965	-1.09008	0.0284337	hypothetical protein (339 nt)
GLRG_06312	-1.09152	8.20261e-11	FAD binding domain-containing protein (1891 nt)
GLRG_09711	-1.09224	5.91117e-12	hypothetical protein (1511 nt)
GLRG_09008	-1.09228	0.0455626	hypothetical protein (211 nt)
GLRG_08434	-1.0923	5.66119e-16	hypothetical protein (895 nt)
GLRG_09399	-1.09313	3.76012e-07	hypothetical protein (863 nt)
GLRG_06256	-1.09376	7.99835e-17	WLM domain-containing protein (1038 nt)
GLRG_04637	-1.09423	1.3708e-13	aspartate-semialdehyde dehydrogenase (1346 nt)
GLRG_04122	-1.09703	2.71187e-18	ubiquitin-conjugating enzyme (664 nt)
GLRG_04568	-1.09718	0.0456426	extracellular serine-rich protein (1460 nt)
GLRG_10424	-1.09884	4.26864e-23	cytochrome C oxidase copper chaperone (372 nt)
GLRG_00700	-1.09983	1.34277e-13	hypothetical protein (2358 nt)
GLRG_05859	-1.10089	1.08459e-15	fungal specific transcription factor domain-containing protein (1680 nt)
GLRG_04783	-1.102	1.29367e-12	hypothetical protein (1392 nt)
GLRG_00305	-1.10295	7.71665e-05	NmrA-like family protein (1205 nt)
GLRG_05850	-1.10382	5.03174e-18	hypothetical protein (1422 nt)
GLRG_06178	-1.10594	4.96793e-20	GMF family protein (678 nt)
GLRG_08169	-1.10707	0.000653114	hypothetical protein (1137 nt)
GLRG_10924	-1.10716	7.60325e-15	heterokaryon incompatibility protein (2085 nt)
GLRG_08824	-1.10788	8.9357e-24	branched-chain amino acid aminotransferase (1303 nt)
GLRG_04395	-1.10827	4.72752e-22	phosphopyruvate hydratase (1558 nt)
GLRG_00262	-1.10915	3.77186e-20	major facilitator superfamily transporter (1707 nt)
GLRG_10773	-1.1104	1.76261e-13	cytidine and deoxycytidylate deaminase zinc-binding region (510 nt)
GLRG_08719	-1.11346	2.95932e-06	hypothetical protein (948 nt)
GLRG_08026	-1.11434	2.12339e-19	FAD binding domain-containing protein (1710 nt)
GLRG_02506	-1.11495	8.92455e-11	pH-response regulator (2317 nt)
GLRG_00558	-1.11807	5.40543e-31	hypothetical protein (2021 nt)
GLRG_10709	-1.11946	3.84626e-10	hypothetical protein (285 nt)
GLRG_00283	-1.11998	7.74323e-23	1-aminocyclopropane-1-carboxylate deaminase (1094 nt)
GLRG_10864	-1.12035	5.13562e-26	DNA directed RNA polymerase (291 nt)
GLRG_11531	-1.12203	3.24274e-13	hypothetical protein (1054 nt)
GLRG_07475	-1.12209	6.82685e-13	hypothetical protein (498 nt)
GLRG_05450	-1.12261	3.33781e-24	FAD binding domain-containing protein (3480 nt)
GLRG_00380	-1.12376	2.33947e-08	hypothetical protein (3827 nt)
GLRG_04294	-1.12451	3.41518e-13	mmc protein (658 nt)
GLRG_11278	-1.12568	0.0339245	hypothetical protein (1588 nt)
GLRG_07122	-1.12644	7.58965e-25	hypothetical protein (3180 nt)
GLRG_02454	-1.12881	3.49054e-29	annexin ANXC4 (2198 nt)
GLRG_01145	-1.12921	6.87226e-22	hypothetical protein (2328 nt)
GLRG_00774	-1.13081	3.39346e-22	major facilitator superfamily transporter (2005 nt)
GLRG_09847	-1.13116	4.99091e-21	hypothetical protein (1437 nt)
GLRG_10343	-1.13195	2.88223e-19	pyridoxamine phosphate oxidase (804 nt)
GLRG_00739	-1.13209	3.20872e-19	hypothetical protein (387 nt)
GLRG_11840	-1.13431	1.56229e-06	KR domain-containing protein (7250 nt)
GLRG_04240	-1.13461	3.5897e-28	allergen Asp F7 (906 nt)
GLRG_11529	-1.13507	4.29188e-15	GNAT family acetyltransferase (969 nt)
GLRG_11742	-1.1351	2.70723e-16	hypothetical protein (751 nt)
GLRG_00643	-1.13594	1.15827e-18	hypothetical protein (576 nt)
GLRG_08524	-1.13748	3.99875e-11	carboxylesterase (1729 nt)
GLRG_10913	-1.13882	3.78242e-07	major facilitator superfamily transporter (1676 nt)
GLRG_05326	-1.13932	1.45928e-06	hypothetical protein (996 nt)
GLRG_05116	-1.13973	1.39939e-18	hsp70-like protein (2105 nt)
GLRG_09464	-1.13991	0.0491837	hypothetical protein (879 nt)
GLRG_04722	-1.14073	0.000279108	hypothetical protein (940 nt)
GLRG_02808	-1.14078	1.43186e-10	Sec63 Brl domain-containing protein (6081 nt)
GLRG_10838	-1.14097	4.62825e-08	nucleolar protein (928 nt)
GLRG_02965	-1.14107	6.07585e-11	hypothetical protein (1569 nt)
GLRG_03550	-1.14114	7.81476e-13	zinc knuckle (804 nt)
GLRG_03031	-1.14164	1.13935e-09	hypothetical protein (759 nt)
GLRG_00695	-1.14336	1.41098e-23	hypothetical protein (459 nt)
GLRG_02632	-1.1436	3.7603e-12	hypothetical protein (1095 nt)
GLRG_06736	-1.14477	2.71113e-25	hypothetical protein (1330 nt)
GLRG_04033	-1.14638	1.91985e-25	zinc-binding dehydrogenase (1168 nt)
GLRG_05634	-1.14648	2.97922e-21	hypothetical protein (1148 nt)
GLRG_01688	-1.14769	1.13727e-18	hypothetical protein (2157 nt)
GLRG_01011	-1.14896	1.33328e-33	hypothetical protein (527 nt)
GLRG_01267	-1.14915	3.31685e-41	hypothetical protein (2227 nt)
GLRG_03644	-1.14916	1.13913e-20	asparaginyl-tRNA synthetase (1821 nt)
GLRG_10380	-1.14984	2.14243e-19	ribosomal protein S28e (407 nt)
GLRG_00241	-1.15083	1.32796e-10	cytochrome P450 (1712 nt)
GLRG_06284	-1.15085	1.116e-09	biotrophy-associated secreted protein 2 (364 nt)
GLRG_10190	-1.15177	2.80033e-22	SNARE domain-containing protein (1127 nt)
GLRG_06524	-1.15415	2.23726e-17	F-box domain-containing protein (1005 nt)
GLRG_08197	-1.15518	7.19947e-05	nonselective cation channel (2187 nt)
GLRG_04291	-1.15538	0.00973546	hypothetical protein (384 nt)
GLRG_10780	-1.15548	0.00347547	CFEM domain-containing protein (2126 nt)
GLRG_11020	-1.15575	6.51285e-11	hypothetical protein (1098 nt)
GLRG_10467	-1.1568	0.00889357	major facilitator superfamily transporter (1637 nt)
GLRG_11837	-1.15747	2.84104e-09	RadH flavin-dependent halogenase (1857 nt)
GLRG_04792	-1.1585	1.50695e-11	hypothetical protein (905 nt)
GLRG_03066	-1.15958	5.12183e-08	hypothetical protein (1683 nt)
GLRG_09420	-1.15981	0.00835033	hypothetical protein (1171 nt)
GLRG_03410	-1.16297	1.90884e-13	hypothetical protein (420 nt)
GLRG_00920	-1.16581	0.00795631	amino acid adenylation domain-containing protein (10189 nt)
GLRG_11330	-1.16593	2.72857e-05	hypothetical protein (874 nt)
GLRG_00807	-1.1668	1.10973e-09	kelch repeat protein (1391 nt)
GLRG_02942	-1.16694	4.9994e-20	lysophospholipase catalytic domain-containing protein (1950 nt)
GLRG_05367	-1.16735	1.38729e-13	3 (961 nt)
GLRG_04691	-1.16936	3.39875e-22	hypothetical protein (3676 nt)
GLRG_08892	-1.1702	9.91755e-16	thiamine pyrophosphokinase (914 nt)
GLRG_00868	-1.17184	4.6883e-17	protein kinase domain-containing protein (1552 nt)
GLRG_08396	-1.17184	2.28771e-30	alcohol dehydrogenase GroES-like domain-containing protein (1457 nt)
GLRG_01559	-1.17403	5.25842e-23	beta-eliminating lyase (1232 nt)
GLRG_00617	-1.17508	6.58097e-24	histidinol dehydrogenase (2679 nt)
GLRG_10898	-1.17511	6.36075e-10	AMP-binding enzyme (1844 nt)
GLRG_02001	-1.1762	7.39768e-14	glycosyl hydrolase family 47 (3115 nt)
GLRG_10936	-1.17697	2.29558e-22	smr domain-containing protein (1885 nt)
GLRG_10698	-1.17764	7.38909e-15	hypothetical protein (1008 nt)
GLRG_03938	-1.17942	5.42749e-26	translation initiation factor eIF3 subunit (1051 nt)
GLRG_09575	-1.18032	2.08092e-09	hypothetical protein (784 nt)
GLRG_11609	-1.18043	0.0162491	dibenzothiophene desulfurization enzyme A (1862 nt)
GLRG_05047	-1.18315	0.000751924	hypothetical protein (693 nt)
GLRG_08774	-1.18367	2.17867e-29	NAPE-hydrolyzing phospholipase D (1367 nt)
GLRG_00025	-1.18431	1.46486e-13	ADP-ribosylation factor family protein (909 nt)
GLRG_09499	-1.18508	0.00037775	heterokaryon incompatibility protein (2298 nt)
GLRG_09383	-1.18608	1.71898e-05	heterokaryon incompatibility protein (1491 nt)
GLRG_10849	-1.18668	2.35009e-10	adenosylhomocysteinase (1436 nt)
GLRG_00742	-1.18677	2.11179e-22	glycosyltransferase family 2 (1785 nt)
GLRG_04842	-1.1874	0.033785	hypothetical protein (366 nt)
GLRG_06371	-1.18829	1.6419e-32	hypothetical protein (870 nt)
GLRG_09754	-1.18895	8.60701e-09	hypothetical protein (366 nt)
GLRG_02416	-1.18941	1.11686e-16	hypothetical protein (296 nt)
GLRG_03445	-1.18978	2.84775e-26	glutamate-cysteine ligase modifier subunit (1074 nt)
GLRG_09629	-1.1898	0.0022338	integral membrane protein (849 nt)
GLRG_05084	-1.19065	1.84535e-12	glycolipid anchored surface protein (1483 nt)
GLRG_06404	-1.19295	1.2159e-26	oxidoreductase family protein (1231 nt)
GLRG_04855	-1.19782	1.11284e-09	hypothetical protein (258 nt)
GLRG_11403	-1.19887	9.30514e-08	hypothetical protein (1347 nt)
GLRG_01957	-1.19957	2.99383e-08	hypothetical protein (590 nt)
GLRG_00670	-1.20067	1.1386e-12	hypothetical protein (1315 nt)
GLRG_05678	-1.20086	0.00300698	catalase (763 nt)
GLRG_04994	-1.20104	5.55314e-20	hypothetical protein (1404 nt)
GLRG_10677	-1.20342	6.11222e-13	hypothetical protein (1038 nt)
GLRG_04290	-1.20421	3.16941e-13	KilA-N domain-containing protein (2234 nt)
GLRG_05375	-1.2043	9.61785e-14	DSBA-like thioredoxin domain-containing protein (787 nt)
GLRG_01118	-1.20433	2.3956e-05	FAD binding domain-containing protein (1730 nt)
GLRG_00351	-1.20499	9.44625e-06	carboxylesterase (1776 nt)
GLRG_11137	-1.20576	0.00123137	inosine/uridine-preferring nucleoside hydrolase (1074 nt)
GLRG_03609	-1.20661	8.95327e-16	hypothetical protein (869 nt)
GLRG_05693	-1.20782	1.62104e-10	haloacid dehalogenase-like hydrolase (998 nt)
GLRG_09590	-1.20799	1.84729e-15	gamma-glutamyltranspeptidase (1777 nt)
GLRG_02647	-1.20899	0.00167456	hypothetical protein (1089 nt)
GLRG_02330	-1.20904	2.17995e-16	plasma-membrane proton-efflux P-type ATPase (3343 nt)
GLRG_02759	-1.21011	0.0341117	metallo-beta-lactamase superfamily protein (891 nt)
GLRG_04136	-1.21077	2.65271e-33	methionine aminopeptidase (1715 nt)
GLRG_09395	-1.21188	3.71137e-20	prolyl oligopeptidase (2596 nt)
GLRG_11205	-1.21204	4.60845e-31	hypothetical protein (2156 nt)
GLRG_07171	-1.21329	3.23761e-11	KR domain-containing protein (7687 nt)
GLRG_08639	-1.21359	0.00990003	cytochrome P450 CYP2 subfamily (1026 nt)
GLRG_00196	-1.21462	2.0109e-18	ornithine-oxo-acid transaminase (1468 nt)
GLRG_03763	-1.2151	6.91669e-25	glutathione synthetase (1730 nt)
GLRG_11375	-1.21609	2.18391e-43	hypothetical protein (1809 nt)
GLRG_03008	-1.21706	8.06323e-20	phosphoserine aminotransferase (1340 nt)
GLRG_00097	-1.21843	8.3146e-15	indole-3-glycerol phosphate synthase (2295 nt)
GLRG_11891	-1.21927	4.34126e-05	hypothetical protein (1778 nt)
GLRG_11517	-1.22015	8.7693e-20	ubiquitin fusion degradation protein (2277 nt)
GLRG_03107	-1.22023	9.39974e-09	hypothetical protein (1603 nt)
GLRG_06603	-1.22033	9.9847e-17	hypothetical protein (1641 nt)
GLRG_06819	-1.22036	4.73882e-13	CSL zinc finger (360 nt)
GLRG_11009	-1.22073	4.37794e-24	trichodiene oxygenase (2000 nt)
GLRG_07509	-1.22125	1.2168e-14	hypothetical protein (1236 nt)
GLRG_02268	-1.22385	8.76354e-29	major facilitator superfamily transporter (1808 nt)
GLRG_09509	-1.22439	1.46392e-15	hypothetical protein (1026 nt)
GLRG_02090	-1.22492	2.91354e-12	hypothetical protein (567 nt)
GLRG_05106	-1.22539	1.18928e-19	calcipressin (759 nt)
GLRG_00106	-1.22728	1.73e-07	zinc finger protein (836 nt)
GLRG_02978	-1.22794	1.57944e-10	hypothetical protein (501 nt)
GLRG_01891	-1.23044	2.34619e-09	hypothetical protein (1537 nt)
GLRG_10617	-1.23149	1.64486e-27	dopa 4 (649 nt)
GLRG_09297	-1.23212	0.0210475	glycoside hydrolase family 79 protein (1827 nt)
EFGLGG00000000197	-1.233	0.000448674	N/A
GLRG_06556	-1.23417	5.11774e-28	major facilitator superfamily transporter (1717 nt)
GLRG_06110	-1.23487	8.3146e-15	3-isopropylmalate dehydratase (2579 nt)
GLRG_03832	-1.23526	1.33533e-37	prefoldin subunit (593 nt)
GLRG_03256	-1.23615	2.79697e-13	hypothetical protein (958 nt)
GLRG_08739	-1.23666	3.6876e-40	hypothetical protein (1376 nt)
GLRG_09082	-1.23808	2.91179e-09	hypothetical protein (367 nt)
GLRG_10601	-1.23847	5.66034e-13	carbonic anhydrase (893 nt)
GLRG_00087	-1.23869	5.08083e-12	hypothetical protein (705 nt)
GLRG_03327	-1.23982	1.90206e-27	seryl-tRNA synthetase (1952 nt)
GLRG_11525	-1.24019	1.29571e-23	hypothetical protein (2447 nt)
GLRG_03743	-1.24541	1.21418e-27	hypothetical protein (2523 nt)
GLRG_04888	-1.24737	1.69758e-34	pyridoxal-dependent decarboxylase (1421 nt)
GLRG_05026	-1.24855	1.51067e-25	tRNA-guanine transglycosylase (1537 nt)
GLRG_00620	-1.24985	1.18224e-45	hypothetical protein (1335 nt)
GLRG_04779	-1.25036	1.63945e-45	bZIP transcription factor (893 nt)
GLRG_10692	-1.25106	8.94458e-25	zinc finger protein (2534 nt)
GLRG_09600	-1.25216	5.41182e-12	hypothetical protein (598 nt)
GLRG_07776	-1.25256	1.62789e-12	hypothetical protein (306 nt)
GLRG_01532	-1.25287	8.29579e-17	phosphoribosylaminoimidazolecarboxamide formyltransferase/IMP cyclohydrolase (1900 nt)
GLRG_10560	-1.25346	4.51967e-25	hypothetical protein (2121 nt)
GLRG_01175	-1.25396	1.26306e-13	hypothetical protein (1248 nt)
GLRG_06739	-1.25488	2.61491e-25	DSBA-like thioredoxin domain-containing protein (758 nt)
GLRG_09881	-1.2592	7.39676e-34	thioredoxin (656 nt)
GLRG_07489	-1.2605	1.50702e-21	initiation factor 2 subunit family protein (1473 nt)
GLRG_03478	-1.26181	1.711e-28	WD domain-containing protein (1298 nt)
GLRG_05383	-1.26345	1.40551e-23	riboflavin kinase (821 nt)
GLRG_09525	-1.26369	1.77951e-22	protein phosphatase 2C (1592 nt)
GLRG_08691	-1.26425	4.37369e-30	basic region leucine zipper (1622 nt)
GLRG_04371	-1.26429	4.77501e-47	ATP-NAD kinase (1941 nt)
GLRG_08973	-1.26727	8.14303e-19	hypothetical protein (1007 nt)
GLRG_04582	-1.27053	0.0123397	hypothetical protein (253 nt)
GLRG_09668	-1.27058	1.50265e-15	hypothetical protein (1201 nt)
GLRG_10538	-1.27075	1.01628e-07	major facilitator superfamily transporter (2150 nt)
GLRG_07811	-1.27182	1.12396e-15	hypothetical protein (1911 nt)
GLRG_03473	-1.27212	2.63652e-21	hypothetical protein (1062 nt)
GLRG_03498	-1.27292	2.05001e-17	hypothetical protein (240 nt)
GLRG_04168	-1.27529	5.64556e-29	flavoprotein (824 nt)
GLRG_05021	-1.27602	9.60389e-27	initiation factor 2 subunit family protein (1444 nt)
GLRG_09310	-1.27633	3.03688e-16	hypothetical protein (1317 nt)
GLRG_01059	-1.27877	0.000105895	C6 zinc finger domain-containing protein (1622 nt)
GLRG_00042	-1.27881	2.76502e-15	hypothetical protein (5276 nt)
GLRG_08335	-1.27895	5.29454e-14	FAD dependent oxidoreductase (1309 nt)
GLRG_02994	-1.27943	0.034411	hypothetical protein (618 nt)
GLRG_10464	-1.28008	8.04128e-14	thiol-specific monooxygenase (1589 nt)
GLRG_03063	-1.28168	4.27501e-25	cytochrome P450 (1757 nt)
GLRG_02230	-1.28186	1.80211e-27	metallo-beta-lactamase superfamily protein (924 nt)
GLRG_00548	-1.28239	1.40817e-08	hypothetical protein (2478 nt)
GLRG_09911	-1.28387	0.0203136	glycosyl hydrolase family 28 (1502 nt)
GLRG_07758	-1.28402	1.15069e-10	GDSL-like Lipase/Acylhydrolase (886 nt)
GLRG_01737	-1.28478	0.00606687	hypothetical protein (1380 nt)
GLRG_08471	-1.28517	1.43978e-24	Cas1p-like protein (2757 nt)
GLRG_02718	-1.28548	2.43783e-22	hypothetical protein (2102 nt)
GLRG_08245	-1.28601	5.78218e-34	short-chain dehydrogenase (1188 nt)
GLRG_05528	-1.28846	2.62689e-06	major facilitator superfamily transporter (1891 nt)
GLRG_06434	-1.2891	1.19712e-17	SnoaL-like polyketide cyclase (849 nt)
GLRG_00381	-1.29155	5.38696e-14	thioesterase superfamily protein (504 nt)
GLRG_06686	-1.29156	5.97601e-17	hypothetical protein (2210 nt)
GLRG_03099	-1.29174	6.29007e-31	ubiquitin-conjugating enzyme (752 nt)
GLRG_02262	-1.29248	2.9106e-18	ABC transporter (4170 nt)
GLRG_10976	-1.29326	6.65547e-14	NAD dependent epimerase/dehydratase (1047 nt)
GLRG_07839	-1.29355	0.000128746	hypothetical protein (480 nt)
GLRG_04006	-1.29366	9.34534e-23	aldo/keto reductase (987 nt)
GLRG_01466	-1.29738	2.49178e-17	valyl-tRNA synthetase (3601 nt)
GLRG_09069	-1.29864	0.00545753	NAD dependent epimerase/dehydratase (1140 nt)
GLRG_04635	-1.29939	8.34312e-33	sulfate adenylyltransferase (2104 nt)
GLRG_02869	-1.30267	1.18097e-35	ubiquitin carrier protein (1174 nt)
GLRG_06695	-1.30435	0.0466609	hypothetical protein (649 nt)
GLRG_08568	-1.30697	2.81021e-13	FAD dependent oxidoreductase (1526 nt)
GLRG_04251	-1.30748	5.8113e-27	hypothetical protein (653 nt)
GLRG_09612	-1.30762	0.00151867	major facilitator superfamily transporter (2175 nt)
GLRG_01460	-1.30867	1.3244e-13	hypothetical protein (1918 nt)
GLRG_06483	-1.30897	0.000181255	hypothetical protein (848 nt)
GLRG_10433	-1.30946	5.74169e-23	hypothetical protein (702 nt)
GLRG_06283	-1.31016	5.63989e-15	major facilitator superfamily transporter (1899 nt)
GLRG_00024	-1.31102	1.75794e-17	ribosomal L39 protein (580 nt)
GLRG_09279	-1.31136	2.65568e-22	hypothetical protein (2389 nt)
GLRG_04555	-1.31141	9.59627e-35	NADH:flavin oxidoreductase/NADH oxidase (1365 nt)
GLRG_10096	-1.31359	1.0601e-31	short chain dehydrogenase (975 nt)
GLRG_09066	-1.31573	2.10077e-16	hypothetical protein (679 nt)
GLRG_07528	-1.3158	0.0159793	hypothetical protein (658 nt)
GLRG_00091	-1.31584	8.65883e-25	hypothetical protein (1272 nt)
GLRG_04324	-1.31704	9.33059e-15	hypothetical protein (921 nt)
GLRG_11199	-1.32054	0.000100732	ubiquitin domain-containing protein (1134 nt)
GLRG_09808	-1.32105	1.3797e-21	vegetative cell wall protein gp1 (1215 nt)
GLRG_02421	-1.32142	0.0101611	nonsense-mediated mRNA decay protein 1 (2149 nt)
GLRG_03104	-1.32239	2.42868e-46	hypothetical protein (1008 nt)
GLRG_06742	-1.32558	2.7713e-19	hypothetical protein (1008 nt)
GLRG_04134	-1.32586	5.11812e-29	SIS domain-containing protein (1257 nt)
GLRG_11242	-1.32631	7.3698e-11	nucleotide sugar dehydrogenase (1362 nt)
GLRG_05834	-1.32677	1.36369e-15	pirin (915 nt)
GLRG_00530	-1.32914	0.00105051	hypothetical protein (1048 nt)
GLRG_05660	-1.32989	5.03733e-12	hypothetical protein (1767 nt)
GLRG_09850	-1.33067	8.10269e-17	hypothetical protein (1723 nt)
GLRG_09823	-1.33134	1.2243e-11	alpha-1 (8261 nt)
GLRG_04837	-1.33649	9.09769e-32	fungal specific transcription factor domain-containing protein (2340 nt)
GLRG_01696	-1.33786	5.38267e-40	hypothetical protein (615 nt)
GLRG_00340	-1.3389	3.16934e-10	LMBR1 domain-containing protein (1575 nt)
GLRG_02610	-1.3395	1.05947e-07	heterokaryon incompatibility protein (1457 nt)
GLRG_08883	-1.33974	5.01547e-21	hypothetical protein (1563 nt)
GLRG_06630	-1.33983	0.00272656	hypothetical protein (1044 nt)
GLRG_03512	-1.33996	2.50732e-06	MGT family Glycosyltransferase (1523 nt)
GLRG_01554	-1.34034	2.66461e-19	DEAD/DEAH box helicase (1550 nt)
GLRG_09761	-1.34123	9.22013e-09	hypothetical protein (1849 nt)
GLRG_06429	-1.34212	0.00645729	2OG-Fe(II) oxygenase superfamily protein (1314 nt)
GLRG_01508	-1.34591	5.87707e-42	DnaJ domain-containing protein (1440 nt)
GLRG_03088	-1.34736	4.3718e-25	hypothetical protein (1433 nt)
GLRG_05606	-1.34841	4.39113e-15	major facilitator superfamily transporter (1672 nt)
GLRG_04780	-1.3486	1.20511e-09	CFEM domain-containing protein (1826 nt)
GLRG_05300	-1.35023	0.000122464	hypothetical protein (313 nt)
GLRG_07853	-1.35198	7.39515e-06	hypothetical protein (1230 nt)
GLRG_00045	-1.35199	9.45443e-17	hypothetical protein (1023 nt)
GLRG_09105	-1.35439	2.05333e-28	short chain dehydrogenase (780 nt)
GLRG_10906	-1.35643	0.00706802	amidase (1996 nt)
GLRG_00790	-1.35748	1.57849e-10	hypothetical protein (1045 nt)
GLRG_11755	-1.35838	0.000370182	hypothetical protein (243 nt)
GLRG_04084	-1.35895	6.34081e-07	polysaccharide deacetylase (1264 nt)
GLRG_06224	-1.35929	0.00312235	hypothetical protein (726 nt)
GLRG_01150	-1.35938	1.38473e-15	fungal specific transcription factor domain-containing protein (2279 nt)
GLRG_11300	-1.36245	3.86794e-08	FAD binding domain-containing protein (2124 nt)
GLRG_01339	-1.36264	1.19144e-24	hypothetical protein (2309 nt)
GLRG_07245	-1.36355	1.39349e-21	hypothetical protein (5071 nt)
GLRG_07705	-1.36494	7.69741e-27	metallo-beta-lactamase superfamily protein (915 nt)
GLRG_03137	-1.36576	2.72508e-29	hypothetical protein (750 nt)
GLRG_11420	-1.36635	3.05308e-10	hypothetical protein (1164 nt)
GLRG_06804	-1.36794	2.6372e-21	HPP family protein (1093 nt)
GLRG_03937	-1.36821	3.07706e-48	alternative oxidase (1200 nt)
GLRG_05820	-1.36883	4.37993e-26	acetyltransferase (564 nt)
GLRG_00674	-1.36908	5.88118e-17	hypothetical protein (907 nt)
GLRG_03334	-1.3696	4.49071e-34	glutamate-cysteine ligase (2558 nt)
GLRG_10675	-1.37017	2.53565e-51	major facilitator superfamily transporter (1621 nt)
GLRG_00361	-1.37024	5.50959e-51	FAD binding domain-containing protein (1560 nt)
GLRG_00602	-1.37455	1.33375e-15	hypothetical protein (295 nt)
GLRG_03804	-1.37556	6.71157e-14	ubiquitin interaction domain-containing protein (2651 nt)
GLRG_05527	-1.37763	3.54728e-10	FAD dependent oxidoreductase (1621 nt)
GLRG_05280	-1.37889	6.74848e-11	hypothetical protein (882 nt)
GLRG_06458	-1.37905	1.26009e-16	hypothetical protein (1170 nt)
GLRG_06849	-1.38197	2.02365e-24	alanine racemase domain-containing protein (1389 nt)
GLRG_09683	-1.38207	6.80862e-58	dimethylaniline monooxygenase 2 (1490 nt)
GLRG_01900	-1.38433	1.93219e-05	hypothetical protein (1777 nt)
GLRG_01035	-1.38628	1.68797e-08	ATPase (3159 nt)
GLRG_08608	-1.38779	1.09846e-20	hypothetical protein (757 nt)
GLRG_08880	-1.38918	1.1927e-14	hypothetical protein (2148 nt)
GLRG_11305	-1.3894	4.25303e-26	cytochrome P450 (1515 nt)
GLRG_04918	-1.39113	4.63301e-19	malic enzyme (2191 nt)
GLRG_11298	-1.3917	4.61365e-09	NADH:flavin oxidoreductase/NADH oxidase (1411 nt)
GLRG_02468	-1.39264	7.70732e-30	endochitinase (2794 nt)
GLRG_10017	-1.39279	5.23777e-13	hypothetical protein (403 nt)
GLRG_10875	-1.39333	1.29144e-10	hypothetical protein (1347 nt)
GLRG_08491	-1.39499	8.91554e-13	hypothetical protein (3386 nt)
GLRG_00477	-1.39708	1.47981e-33	fungal specific transcription factor domain-containing protein (2021 nt)
GLRG_06514	-1.3986	0.0165283	short chain dehydrogenase (729 nt)
GLRG_10962	-1.40056	1.54072e-35	ubiquitin family protein (1033 nt)
GLRG_00846	-1.40139	2.82516e-26	alpha/beta hydrolase (639 nt)
GLRG_07164	-1.40184	9.9164e-29	NADH:flavin oxidoreductase/NADH oxidase (1644 nt)
GLRG_07928	-1.40551	8.47153e-12	2OG-Fe(II) oxygenase superfamily protein (1131 nt)
GLRG_05543	-1.40716	1.20185e-06	hypothetical protein (945 nt)
GLRG_11593	-1.40735	0.000313619	subtilase (3582 nt)
GLRG_09743	-1.40772	0.0254804	hypothetical protein (717 nt)
GLRG_04721	-1.40886	0.000520311	hypothetical protein (339 nt)
GLRG_00474	-1.41074	4.43384e-54	fungal specific transcription factor domain-containing protein (2116 nt)
GLRG_08256	-1.41289	0.0167033	hypothetical protein (266 nt)
GLRG_03108	-1.41497	1.50222e-11	oxidoreductase family protein (1359 nt)
GLRG_05449	-1.41822	2.05335e-33	iron-containing alcohol dehydrogenase (1606 nt)
GLRG_01767	-1.41954	4.88243e-10	guanine deaminase (1356 nt)
GLRG_06937	-1.42021	6.42988e-25	hypothetical protein (1332 nt)
GLRG_09680	-1.42156	1.55818e-11	zinc-binding dehydrogenase (1189 nt)
GLRG_09290	-1.42178	2.51316e-08	major facilitator superfamily transporter (1725 nt)
GLRG_03411	-1.42194	3.03181e-14	hypothetical protein (1512 nt)
GLRG_05204	-1.42302	6.51295e-26	protein phosphatase inhibitor (606 nt)
GLRG_07207	-1.4235	0.02279	hypothetical protein (1238 nt)
GLRG_04797	-1.42369	0.0264506	zinc carboxypeptidase (1459 nt)
GLRG_07730	-1.42421	1.36399e-09	cytochrome P450 (1779 nt)
GLRG_03868	-1.42463	5.39409e-25	hypothetical protein (2109 nt)
GLRG_01695	-1.42566	1.73304e-64	hypothetical protein (678 nt)
GLRG_10373	-1.42826	4.02386e-11	oxidoreductase molybdopterin binding domain-containing protein (1740 nt)
GLRG_06004	-1.42855	8.25179e-16	hypothetical protein (462 nt)
GLRG_07667	-1.43238	1.81563e-08	hypothetical protein (1122 nt)
GLRG_02249	-1.43267	0.0060565	hypothetical protein (295 nt)
GLRG_03605	-1.43375	4.16778e-27	glutamate 5-kinase (1680 nt)
GLRG_04575	-1.43597	1.00744e-10	hypothetical protein (654 nt)
GLRG_09375	-1.43719	1.54982e-08	cytochrome P450 (1826 nt)
GLRG_10413	-1.44424	6.9093e-16	hypothetical protein (2055 nt)
GLRG_07203	-1.44786	6.29436e-21	hypothetical protein (2765 nt)
GLRG_05565	-1.44846	2.04095e-28	hypothetical protein (696 nt)
GLRG_03936	-1.44864	3.91703e-35	hypothetical protein (2116 nt)
GLRG_09626	-1.4488	4.9192e-31	catalase/peroxidase HPI (3367 nt)
GLRG_09688	-1.44886	0.00311512	hypothetical protein (1479 nt)
GLRG_10081	-1.44992	1.42932e-19	malate synthase A (1842 nt)
GLRG_07686	-1.45088	6.48131e-23	acetyltransferase (1050 nt)
GLRG_01905	-1.45125	0.00793303	hypothetical protein (1286 nt)
GLRG_10281	-1.45168	2.93888e-11	major facilitator superfamily transporter (1887 nt)
GLRG_04348	-1.45357	1.09094e-20	prefoldin (724 nt)
GLRG_04046	-1.45428	2.61767e-28	nucleotide exchange factor SIL1 (1272 nt)
GLRG_09642	-1.45452	2.08354e-32	endoribonuclease L-PSP (531 nt)
GLRG_11516	-1.45628	1.00819e-19	hypothetical protein (909 nt)
GLRG_04523	-1.45774	6.68987e-06	hypothetical protein (1035 nt)
GLRG_06142	-1.45905	1.26532e-37	homoserine O-acetyltransferase (1679 nt)
GLRG_02334	-1.4598	2.84449e-11	hypothetical protein (1095 nt)
GLRG_05283	-1.46217	1.27812e-10	hypothetical protein (1147 nt)
GLRG_09574	-1.46255	7.55059e-10	hypothetical protein (598 nt)
GLRG_00716	-1.46258	6.85546e-41	NmrA-like family protein (1148 nt)
GLRG_05088	-1.46659	7.68933e-38	anthranilate synthase component I (1753 nt)
GLRG_09520	-1.46724	1.15101e-17	major facilitator superfamily transporter (2054 nt)
GLRG_09488	-1.46809	1.0594e-33	nitrogen starvation-induced glutamine rich protein (800 nt)
GLRG_05604	-1.46854	0.0268166	hypothetical protein (3153 nt)
GLRG_02024	-1.47306	2.38575e-17	ATP synthase subunit C (736 nt)
GLRG_05307	-1.47671	0.0017579	hypothetical protein (1635 nt)
GLRG_05460	-1.47777	3.02562e-39	zinc finger protein Yan (1830 nt)
GLRG_10038	-1.4806	2.10938e-47	2OG-Fe(II) oxygenase superfamily protein (1235 nt)
GLRG_02239	-1.48335	1.68382e-35	PHF5-like protein (387 nt)
GLRG_01519	-1.48366	2.64629e-22	GTP-binding protein (2619 nt)
GLRG_07696	-1.48391	4.28925e-10	heterokaryon incompatibility protein (2277 nt)
GLRG_00671	-1.48453	7.48831e-22	F-box domain-containing protein (1583 nt)
GLRG_07054	-1.4848	2.23468e-22	hypothetical protein (1740 nt)
GLRG_01131	-1.48551	1.96995e-06	hypothetical protein (539 nt)
GLRG_04651	-1.48737	5.34191e-25	hypothetical protein (1026 nt)
GLRG_09914	-1.48792	1.15752e-37	hypothetical protein (1473 nt)
GLRG_08985	-1.49248	1.57542e-28	dynamin family protein (2697 nt)
GLRG_11984	-1.49296	0.00504832	FkbM family methyltransferase (756 nt)
GLRG_01313	-1.49446	6.80724e-05	hypothetical protein (1569 nt)
GLRG_02073	-1.49473	3.35373e-05	alkaline phosphatase (2141 nt)
GLRG_02644	-1.49507	2.06884e-21	hypothetical protein (3316 nt)
GLRG_00359	-1.49509	0.0114682	hypothetical protein (1958 nt)
GLRG_08316	-1.49677	5.98465e-32	peptidase inhibitor I9 (409 nt)
GLRG_11193	-1.4978	6.92308e-14	ankyrin repeat-containing protein (708 nt)
GLRG_09330	-1.5018	3.75447e-13	hypothetical protein (816 nt)
GLRG_05873	-1.50644	5.57706e-60	hypothetical protein (1600 nt)
GLRG_09231	-1.50666	1.15675e-12	FAD binding domain-containing protein (1752 nt)
GLRG_07296	-1.50695	7.31226e-28	isoleucyl-tRNA synthetase (3417 nt)
GLRG_08899	-1.51149	2.54831e-36	amino acid permease (1794 nt)
GLRG_07230	-1.51246	6.20135e-24	La domain-containing protein (1324 nt)
GLRG_06472	-1.51592	3.65594e-11	hypothetical protein (318 nt)
GLRG_09738	-1.51611	4.14961e-13	POT family protein (2115 nt)
GLRG_10341	-1.51683	3.40669e-08	hypothetical protein (375 nt)
GLRG_11147	-1.51864	3.50348e-36	hypothetical protein (1608 nt)
GLRG_08636	-1.51865	8.41395e-20	hypothetical protein (1116 nt)
GLRG_01752	-1.51941	1.63128e-26	pyridoxine biosynthesis protein (945 nt)
GLRG_08628	-1.5207	5.04972e-19	glutathione S-transferase domain-containing protein (730 nt)
GLRG_09908	-1.5249	6.607e-11	transketolase (2326 nt)
GLRG_09178	-1.52671	3.26727e-09	hypothetical protein (588 nt)
GLRG_01253	-1.529	2.43972e-20	hypothetical protein (741 nt)
GLRG_02588	-1.52999	3.92531e-29	hypothetical protein (1622 nt)
GLRG_11089	-1.53046	7.94399e-20	hypothetical protein (3132 nt)
GLRG_07597	-1.53059	3.87316e-16	methyltransferase domain-containing protein (1149 nt)
GLRG_02977	-1.53414	1.04851e-33	glutathione-dependent formaldehyde-activating enzyme (818 nt)
GLRG_08564	-1.53514	3.15211e-31	hypothetical protein (1232 nt)
GLRG_09931	-1.53731	9.39728e-35	acetylornithine and succinylornithine aminotransferase (1578 nt)
GLRG_04097	-1.53745	8.23802e-27	heterokaryon incompatibility protein (2193 nt)
GLRG_07976	-1.53842	2.33216e-17	alcohol dehydrogenase GroES-like domain-containing protein (996 nt)
GLRG_09954	-1.53961	2.04998e-69	hypothetical protein (541 nt)
GLRG_03125	-1.5419	4.05526e-16	phosphorylase superfamily protein (1035 nt)
GLRG_11301	-1.54487	0.00031567	amidase (2081 nt)
GLRG_02862	-1.54516	1.0177e-08	cupin (820 nt)
GLRG_04426	-1.54547	8.58375e-21	hypothetical protein (859 nt)
GLRG_07055	-1.5461	0.0294124	hypothetical protein (366 nt)
GLRG_10128	-1.54877	1.88349e-14	amidohydrolase (1287 nt)
GLRG_11723	-1.54934	0.000172894	hypothetical protein (561 nt)
GLRG_01714	-1.55098	2.05923e-47	NmrA-like family protein (921 nt)
GLRG_07761	-1.55214	1.07485e-10	glutathione-dependent formaldehyde-activating enzyme (564 nt)
GLRG_02668	-1.55328	1.44566e-20	SWIRM domain-containing protein (1107 nt)
GLRG_01370	-1.55535	5.94949e-26	3-deoxy-7-phosphoheptulonate synthase (1299 nt)
GLRG_07557	-1.55568	2.91457e-05	hypothetical protein (940 nt)
GLRG_11174	-1.55831	5.36839e-56	hypothetical protein (808 nt)
GLRG_06155	-1.5606	4.06713e-28	hypothetical protein (693 nt)
GLRG_07409	-1.56329	4.26965e-34	major facilitator superfamily transporter (1617 nt)
GLRG_09587	-1.56463	1.70965e-20	hypothetical protein (1641 nt)
GLRG_00252	-1.56543	6.40631e-15	hypothetical protein (744 nt)
GLRG_02376	-1.56669	0.000268454	hypothetical protein (402 nt)
GLRG_00926	-1.56797	1.5889e-14	methionine permease (1583 nt)
GLRG_07697	-1.57071	0.000139482	oxalate decarboxylase family bicupin (1769 nt)
GLRG_10350	-1.57218	1.04281e-21	ZPR1 zinc-finger domain-containing protein (1514 nt)
GLRG_03754	-1.57256	2.05174e-44	hypothetical protein (1798 nt)
GLRG_01716	-1.57325	3.66434e-21	hypothetical protein (737 nt)
GLRG_11322	-1.57772	4.00723e-05	hypothetical protein (162 nt)
GLRG_05532	-1.57877	2.52938e-25	NADH:flavin oxidoreductase/NADH oxidase (1505 nt)
GLRG_02827	-1.58029	3.41517e-17	hypothetical protein (1395 nt)
GLRG_11885	-1.58221	1.2173e-11	hypothetical protein (1581 nt)
GLRG_06505	-1.58236	2.6825e-08	hypothetical protein (1134 nt)
GLRG_10206	-1.58397	7.82497e-29	IFRD domain-containing protein (1413 nt)
GLRG_09093	-1.58633	4.63875e-05	hypothetical protein (1430 nt)
GLRG_01919	-1.58921	0.000271276	ABC transporter (2436 nt)
GLRG_01758	-1.59035	3.41941e-06	UDP-glucuronosyl/UDP-glucosyltransferase (1213 nt)
GLRG_10445	-1.59163	1.96419e-21	2OG-Fe(II) oxygenase superfamily protein (708 nt)
GLRG_08975	-1.59314	1.03974e-26	dienelactone hydrolase (1001 nt)
GLRG_04454	-1.59709	2.13293e-10	WW domain-containing protein (1359 nt)
GLRG_00829	-1.60016	2.22373e-47	hypothetical protein (1047 nt)
EFGLGG00000000104	-1.60075	0.0157928	N/A
GLRG_02389	-1.60154	7.78732e-27	cyclin (2128 nt)
GLRG_08035	-1.602	0.000417858	hypothetical protein (162 nt)
GLRG_11435	-1.60223	5.21329e-05	KR domain-containing protein (7987 nt)
GLRG_05553	-1.60432	4.55123e-05	HET domain-containing protein (393 nt)
GLRG_09782	-1.60672	1.7806e-22	glutathione S-transferase domain-containing protein (946 nt)
GLRG_08179	-1.61003	0.000221035	hypothetical protein (1194 nt)
GLRG_00337	-1.61013	1.56381e-09	major facilitator superfamily transporter (1611 nt)
GLRG_08744	-1.61038	1.84826e-25	hypothetical protein (2082 nt)
GLRG_07192	-1.61697	4.24206e-14	glycosyl transferase group 1 (7767 nt)
GLRG_03126	-1.61747	7.48721e-30	hypothetical protein (990 nt)
GLRG_05425	-1.61882	1.50693e-44	tRNA synthetase class I (1483 nt)
EFGLGG00000000374	-1.62007	0.00981011	N/A
GLRG_07462	-1.62099	2.08847e-28	hypothetical protein (599 nt)
GLRG_04281	-1.62222	4.13128e-39	hypothetical protein (2720 nt)
EFGLGG00000000258	-1.62254	0.00474332	N/A
GLRG_04536	-1.62417	4.57368e-15	inosine-uridine preferring nucleoside hydrolase (1480 nt)
GLRG_04263	-1.62732	3.77606e-43	MOSC domain-containing protein (1723 nt)
GLRG_09146	-1.62917	5.96487e-26	aldo/keto reductase (1288 nt)
GLRG_07411	-1.62921	0.0116815	hypothetical protein (3086 nt)
GLRG_02521	-1.63011	6.43277e-13	hypothetical protein (913 nt)
GLRG_08637	-1.63103	1.26046e-24	NAD-dependent epimerase/dehydratase (693 nt)
GLRG_06590	-1.63466	5.55265e-30	cerato-platanin (538 nt)
GLRG_04453	-1.63488	1.9563e-13	hypothetical protein (478 nt)
GLRG_06546	-1.63502	5.94212e-16	hypothetical protein (1176 nt)
EFGLGG00000000373	-1.63541	0.0119947	N/A
GLRG_07908	-1.63611	3.5118e-11	NUDIX domain-containing protein (886 nt)
GLRG_09760	-1.63957	1.2175e-20	hypothetical protein (3761 nt)
GLRG_07521	-1.63998	1.95361e-39	C2H2 transcription factor (1066 nt)
GLRG_00835	-1.64065	4.82143e-07	hypothetical protein (1866 nt)
GLRG_04524	-1.64217	7.64152e-34	hypothetical protein (2391 nt)
GLRG_04702	-1.64447	2.03966e-24	translation initiation factor SUI1 (737 nt)
GLRG_05934	-1.64577	0.0492922	hypothetical protein (610 nt)
GLRG_11308	-1.64603	7.08438e-19	Rieske domain-containing protein (1358 nt)
GLRG_03549	-1.64633	5.9758e-36	calpain family cysteine protease (3146 nt)
GLRG_07106	-1.64851	1.23842e-15	ABC transporter (4209 nt)
GLRG_02227	-1.65045	2.93199e-44	hypothetical protein (822 nt)
GLRG_06170	-1.65096	4.73766e-41	hypothetical protein (1614 nt)
GLRG_05186	-1.65272	1.04502e-30	glyceraldehyde-3-phosphate dehydrogenase (1314 nt)
GLRG_02432	-1.6528	7.46097e-32	aspartyl-tRNA synthetase (1805 nt)
GLRG_02271	-1.65508	7.93637e-15	hypothetical protein (1591 nt)
GLRG_00743	-1.66039	2.87261e-60	hypothetical protein (342 nt)
GLRG_10845	-1.66317	2.57221e-09	heterokaryon incompatibility protein (2579 nt)
GLRG_04328	-1.66655	4.32511e-37	hypothetical protein (1604 nt)
GLRG_05320	-1.66809	6.07438e-05	necrosis inducing protein (1009 nt)
GLRG_06676	-1.66853	2.28484e-12	hypothetical protein (1480 nt)
GLRG_09937	-1.66953	1.07872e-35	calpain family cysteine protease (2867 nt)
GLRG_09468	-1.6725	9.28347e-31	glycosyl hydrolase family 76 (1662 nt)
GLRG_03234	-1.67328	4.48925e-43	aspartate kinase (1822 nt)
GLRG_11732	-1.67462	1.75128e-05	hypothetical protein (973 nt)
GLRG_08036	-1.67531	5.4865e-07	hypothetical protein (348 nt)
GLRG_03304	-1.67686	2.79358e-25	D-isomer specific 2-hydroxyacid dehydrogenase (1834 nt)
EFGLGG00000000235	-1.67886	0.000514292	N/A
GLRG_06700	-1.67955	0.0436697	pfs domain-containing protein (1098 nt)
GLRG_08802	-1.68167	1.67473e-13	ketopantoate hydroxymethyltransferase (1038 nt)
GLRG_11338	-1.68368	2.31138e-25	Mpv17/PMP22 family protein (916 nt)
GLRG_00597	-1.6888	2.64456e-38	hypothetical protein (1006 nt)
GLRG_01019	-1.68995	0.00126554	hypothetical protein (717 nt)
GLRG_00220	-1.69206	7.38827e-16	hypothetical protein (763 nt)
GLRG_04565	-1.69397	2.00873e-14	methyl-CpG-binding domain-containing protein 4 (834 nt)
GLRG_02104	-1.6959	1.63447e-45	hypothetical protein (2001 nt)
GLRG_11731	-1.69605	6.47381e-07	hypothetical protein (1289 nt)
GLRG_07987	-1.6975	3.41803e-22	arginyl-tRNA synthetase (2091 nt)
GLRG_07833	-1.70014	3.11667e-56	hypothetical protein (2220 nt)
GLRG_02592	-1.70572	3.47886e-31	major facilitator superfamily transporter (1680 nt)
GLRG_04041	-1.70725	1.69088e-21	Cys/Met metabolism PLP-dependent enzyme (1239 nt)
GLRG_05607	-1.7084	7.13696e-06	hypothetical protein (2277 nt)
GLRG_00889	-1.71267	1.03973e-15	hypothetical protein (985 nt)
GLRG_04587	-1.71335	1.32958e-25	hypothetical protein (2405 nt)
GLRG_03833	-1.71361	5.15638e-37	hypothetical protein (1362 nt)
GLRG_08159	-1.7138	3.59033e-35	aminotransferase class I and II (1696 nt)
GLRG_10796	-1.71637	5.68167e-26	hypothetical protein (1932 nt)
GLRG_10469	-1.71642	9.31443e-15	cytochrome P450 (1530 nt)
GLRG_10495	-1.71961	1.0244e-25	heterokaryon incompatibility protein (1815 nt)
GLRG_08513	-1.7204	3.64879e-29	FAD dependent oxidoreductase (1203 nt)
GLRG_01517	-1.72068	1.10044e-37	hypothetical protein (461 nt)
GLRG_06683	-1.72105	4.82766e-10	piwi domain-containing protein (2966 nt)
GLRG_08944	-1.72642	0.0118285	hypothetical protein (384 nt)
GLRG_03913	-1.72771	2.2492e-53	haloacid dehalogenase-like hydrolase (1021 nt)
GLRG_04316	-1.72828	2.45221e-28	multiprotein bridging factor 1 (719 nt)
GLRG_03325	-1.72834	9.30797e-25	hypothetical protein (1717 nt)
GLRG_00847	-1.73014	2.56807e-05	dynamin family protein (2700 nt)
GLRG_06225	-1.73059	0.033131	hypothetical protein (1863 nt)
GLRG_06596	-1.73135	2.45341e-87	hypothetical protein (1053 nt)
GLRG_09261	-1.73252	1.69653e-26	hypothetical protein (4549 nt)
GLRG_04815	-1.73312	1.60881e-48	cell wall protein PhiA (615 nt)
GLRG_04712	-1.73536	2.71187e-18	hypothetical protein (623 nt)
GLRG_07750	-1.73818	1.32681e-56	hypothetical protein (924 nt)
GLRG_11427	-1.73851	0.0180299	hypothetical protein (1047 nt)
GLRG_10528	-1.73854	2.1188e-11	glycosyl hydrolase family 28 (1355 nt)
GLRG_06471	-1.73996	5.20822e-22	hypothetical protein (1055 nt)
GLRG_03575	-1.74175	1.07039e-30	hypothetical protein (189 nt)
GLRG_00066	-1.74467	0.0117598	hypothetical protein (296 nt)
GLRG_00878	-1.74523	1.87605e-46	RNA polymerase Rpc34 subunit (1277 nt)
GLRG_05828	-1.74643	6.07438e-05	carboxylesterase (1912 nt)
GLRG_08862	-1.74889	8.02764e-15	MFS hexose transporter (841 nt)
GLRG_03000	-1.74907	5.14104e-37	hypothetical protein (1037 nt)
GLRG_10575	-1.7492	2.44165e-15	hypothetical protein (417 nt)
GLRG_09880	-1.75006	1.5804e-30	heterokaryon incompatibility protein (2064 nt)
GLRG_01136	-1.75162	5.29158e-06	major facilitator superfamily transporter (1731 nt)
GLRG_09630	-1.75217	8.29334e-21	major facilitator superfamily transporter (1660 nt)
GLRG_09043	-1.75313	2.67817e-18	G-protein coupled receptor (1616 nt)
GLRG_02577	-1.75641	1.02072e-26	hypothetical protein (810 nt)
GLRG_09103	-1.75918	2.13323e-07	2-dehydropantoate 2-reductase (1167 nt)
GLRG_08210	-1.76101	1.9059e-29	quinone oxidoreductase (936 nt)
GLRG_05999	-1.76363	6.09661e-05	glycoside hydrolase family 93 (1227 nt)
GLRG_04264	-1.76423	9.83552e-38	F-box domain-containing protein (928 nt)
GLRG_05550	-1.76437	7.09626e-18	retinol dehydrogenase 12 (1112 nt)
GLRG_10512	-1.76663	2.60095e-17	fungal chitosanase (783 nt)
GLRG_10363	-1.76776	1.56432e-37	hypothetical protein (975 nt)
GLRG_07579	-1.76838	0.00671459	major facilitator superfamily transporter (1634 nt)
GLRG_08195	-1.76844	2.40179e-71	hypothetical protein (2026 nt)
GLRG_08101	-1.76866	4.92721e-10	hypothetical protein (1194 nt)
GLRG_10362	-1.76906	7.36516e-31	hypothetical protein (711 nt)
GLRG_06515	-1.76939	1.08608e-42	hypothetical protein (917 nt)
GLRG_08428	-1.77026	2.98064e-55	hypothetical protein (1656 nt)
GLRG_00369	-1.7713	2.18465e-31	hypothetical protein (672 nt)
GLRG_02261	-1.77219	4.16743e-06	fic/DOC family protein (1083 nt)
GLRG_10939	-1.77265	1.15101e-24	hypothetical protein (1123 nt)
GLRG_06500	-1.77269	6.99503e-14	Bys1 family protein (468 nt)
GLRG_01493	-1.77477	2.84821e-26	carbamoyl-phosphate synthase (3936 nt)
GLRG_00525	-1.77701	4.05033e-36	glycosyl hydrolase family 3 N terminal domain-containing protein (2958 nt)
GLRG_05335	-1.77931	2.16199e-09	glycosyl hydrolase family 7 (1722 nt)
GLRG_10444	-1.77939	8.67503e-20	fatty acid desaturase (1407 nt)
GLRG_11699	-1.78522	2.34876e-47	amidase (1677 nt)
GLRG_08039	-1.79126	0.00646497	POT family protein (1929 nt)
GLRG_05911	-1.79188	2.34848e-51	hypothetical protein (1736 nt)
GLRG_07590	-1.79261	8.74545e-09	hypothetical protein (837 nt)
GLRG_09084	-1.79295	1.6134e-09	emopamil binding protein (794 nt)
GLRG_09641	-1.79377	6.96523e-41	hypothetical protein (1057 nt)
GLRG_08343	-1.79408	5.39106e-25	translation elongation factor aEF-2 (2505 nt)
GLRG_04861	-1.79477	8.12696e-28	pyridoxal-phosphate dependent enzyme (1026 nt)
GLRG_11733	-1.79972	0.000415812	major facilitator superfamily transporter (1905 nt)
GLRG_06625	-1.80583	0.000916935	hypothetical protein (633 nt)
GLRG_08260	-1.80682	5.87295e-29	NupC family nucleoside transporter (1974 nt)
GLRG_06418	-1.80926	8.36791e-26	hypothetical protein (1733 nt)
GLRG_06003	-1.80956	2.95204e-12	threonyl and Alanyl tRNA synthetase second additional domain-containing protein (246 nt)
GLRG_02164	-1.81071	7.00376e-26	glyoxalase (867 nt)
GLRG_09274	-1.81111	1.76859e-30	hypothetical protein (1800 nt)
GLRG_11874	-1.81115	0.00105851	hypothetical protein (457 nt)
GLRG_01773	-1.81607	2.92119e-05	hypothetical protein (547 nt)
GLRG_10900	-1.81887	0.000294352	dienelactone hydrolase (1037 nt)
GLRG_11502	-1.82087	9.58022e-06	multicopper oxidase (2070 nt)
GLRG_07617	-1.82197	5.72371e-37	serine hydrolase (948 nt)
GLRG_09296	-1.82207	1.98495e-10	cutinase (1054 nt)
GLRG_03062	-1.82245	3.15823e-50	major facilitator superfamily transporter (1846 nt)
GLRG_04522	-1.82275	7.35187e-19	hypothetical protein (2727 nt)
GLRG_07123	-1.8238	1.99691e-31	high-affinity methionine permease (2325 nt)
GLRG_02667	-1.82461	1.80467e-26	hypothetical protein (474 nt)
GLRG_02089	-1.82657	1.31405e-33	C6 zinc finger domain-containing protein (1300 nt)
GLRG_02514	-1.8314	2.73302e-32	glycolate oxidase (2046 nt)
GLRG_08359	-1.83355	3.75362e-15	hypothetical protein (768 nt)
GLRG_07959	-1.83368	2.83659e-37	amino acid permease (1743 nt)
GLRG_03440	-1.83396	1.10022e-15	hypothetical protein (2007 nt)
GLRG_08924	-1.8355	1.81056e-13	hypothetical protein (1771 nt)
GLRG_10896	-1.8363	1.37858e-27	hypothetical protein (435 nt)
GLRG_03508	-1.83778	3.41532e-12	O-methyltransferase (1413 nt)
GLRG_04785	-1.83897	1.32204e-13	hypothetical protein (873 nt)
GLRG_00343	-1.83912	4.32959e-56	amino acid permease (1860 nt)
GLRG_07197	-1.84062	1.15285e-29	inositol polyphosphate kinase (1313 nt)
GLRG_00458	-1.84146	8.38194e-25	elongation factor Tu GTP binding domain-containing protein (2223 nt)
GLRG_06072	-1.84319	9.87747e-60	tafazzin (1611 nt)
GLRG_02979	-1.84589	9.47019e-44	hypothetical protein (615 nt)
GLRG_11303	-1.84775	7.67373e-12	polysaccharide deacetylase (1272 nt)
GLRG_09719	-1.84777	1.47973e-07	hypothetical protein (1381 nt)
GLRG_01878	-1.84784	2.59569e-69	zinc-binding dehydrogenase (1142 nt)
GLRG_04830	-1.85039	0.000354488	hypothetical protein (1154 nt)
GLRG_11212	-1.85131	1.20542e-39	short chain dehydrogenase/reductase family oxidoreductase (771 nt)
GLRG_09703	-1.86017	2.83851e-12	C6 zinc finger domain-containing protein (1844 nt)
GLRG_00981	-1.86341	1.41655e-07	ankyrin repeat protein (531 nt)
GLRG_11456	-1.86503	6.81036e-27	hypothetical protein (486 nt)
GLRG_09171	-1.86583	0.00229988	methyltransferase (348 nt)
GLRG_06406	-1.86671	2.93983e-28	hypothetical protein (1501 nt)
GLRG_00936	-1.86705	1.51913e-21	amidohydrolase (1419 nt)
GLRG_06702	-1.87323	2.84033e-09	WD domain-containing protein (1600 nt)
GLRG_06162	-1.87439	1.40573e-26	beta-ketoacyl synthase domain-containing protein (8005 nt)
GLRG_00715	-1.87657	1.64665e-21	hypothetical protein (1573 nt)
GLRG_03991	-1.88118	7.68933e-38	RNA recognition domain-containing protein (902 nt)
GLRG_05081	-1.88302	7.96308e-45	major facilitator superfamily transporter (2158 nt)
GLRG_11304	-1.88517	1.19469e-07	short chain dehydrogenase (890 nt)
GLRG_06710	-1.88695	6.2806e-23	hypothetical protein (1499 nt)
GLRG_02492	-1.88726	2.16011e-32	short chain dehydrogenase (1044 nt)
GLRG_11192	-1.88956	3.80422e-24	fungal tRNA ligase adenylyltransferase (2558 nt)
GLRG_10895	-1.89012	4.54707e-15	major facilitator superfamily transporter (1836 nt)
GLRG_04323	-1.89047	5.68543e-25	HD domain-containing protein (633 nt)
GLRG_07631	-1.89098	1.28076e-22	transmembrane alpha-helix domain-containing protein (1032 nt)
GLRG_05115	-1.89132	0.0251563	hypothetical protein (426 nt)
ENSRNA049501228	-1.89636	0.0460608	N/A
GLRG_05498	-1.89727	1.70925e-17	heterokaryon incompatibility protein (1993 nt)
GLRG_11454	-1.89885	1.40702e-13	sulfate permease (2627 nt)
GLRG_06013	-1.89915	3.14976e-20	fructose-bisphosphate aldolase class-II (966 nt)
GLRG_06488	-1.90195	8.47015e-30	1-aminocyclopropane-1-carboxylate deaminase (1094 nt)
GLRG_03614	-1.90344	3.14248e-06	hypothetical protein (523 nt)
GLRG_07707	-1.90367	5.11753e-46	hypothetical protein (971 nt)
GLRG_11387	-1.90488	1.87673e-20	hypothetical protein (1746 nt)
GLRG_05599	-1.90549	1.51663e-14	hypothetical protein (1155 nt)
GLRG_03164	-1.90647	1.53919e-26	RWD domain-containing protein (2038 nt)
GLRG_08732	-1.90885	8.62699e-51	hypothetical protein (1671 nt)
GLRG_10893	-1.91484	2.50308e-30	hypothetical protein (888 nt)
GLRG_09831	-1.91634	0.0317988	hypothetical protein (1263 nt)
GLRG_02649	-1.91652	6.81543e-22	ankyrin repeat and zinc finger domain-containing protein (1989 nt)
GLRG_08986	-1.91748	2.77448e-45	zinc-binding dehydrogenase (1050 nt)
GLRG_07676	-1.91964	4.71037e-19	hypothetical protein (2585 nt)
GLRG_00245	-1.92874	4.20947e-44	isoflavone reductase (939 nt)
GLRG_07630	-1.92897	2.26343e-72	WD domain-containing protein (1148 nt)
GLRG_04086	-1.9295	0.00500217	integral membrane protein (1568 nt)
GLRG_11307	-1.9304	6.36952e-15	2OG-Fe(II) oxygenase superfamily protein (1204 nt)
GLRG_06851	-1.93228	2.66434e-18	hypothetical protein (873 nt)
GLRG_11306	-1.93334	1.55791e-10	major facilitator superfamily transporter (1753 nt)
EFGLGG00000000012	-1.93434	0.0470102	N/A
GLRG_02637	-1.93678	5.15624e-31	hypothetical protein (2138 nt)
GLRG_00815	-1.93762	7.33008e-08	transmembrane amino acid transporter (1593 nt)
GLRG_05478	-1.9393	6.5385e-35	glycolipid anchored surface protein (1720 nt)
GLRG_09095	-1.93958	9.83494e-21	hypothetical protein (1325 nt)
GLRG_05101	-1.93992	0.00229042	hypothetical protein (2511 nt)
GLRG_05584	-1.94267	4.34474e-23	hypothetical protein (1046 nt)
GLRG_10887	-1.94297	4.19716e-49	hypothetical protein (747 nt)
GLRG_00339	-1.943	9.77687e-62	methyltransferase (969 nt)
GLRG_02074	-1.94424	1.11567e-29	AAA family ATPase (1675 nt)
GLRG_05809	-1.94738	1.10248e-39	NMD3 family protein (1491 nt)
GLRG_05521	-1.94811	1.93231e-27	hypothetical protein (2092 nt)
GLRG_11809	-1.94983	0.0437313	histidine acid phosphatase (1294 nt)
GLRG_05712	-1.95106	0.0142122	oxidoreductase family protein (1140 nt)
GLRG_06723	-1.95388	2.83463e-20	hypothetical protein (1299 nt)
GLRG_11565	-1.95719	0.00444826	aldo/keto reductase (931 nt)
GLRG_08015	-1.95802	4.24135e-49	DnaJ domain-containing protein (783 nt)
GLRG_03355	-1.96078	3.71865e-30	hypothetical protein (2049 nt)
GLRG_08971	-1.96525	2.45692e-19	hypothetical protein (509 nt)
GLRG_02621	-1.96643	8.72463e-23	hypothetical protein (1488 nt)
GLRG_09454	-1.96969	3.43641e-68	glutathione S-transferase domain-containing protein (1079 nt)
GLRG_00379	-1.97004	4.04169e-14	C6 zinc finger domain-containing protein (1323 nt)
GLRG_02520	-1.97129	1.52566e-25	hypothetical protein (1197 nt)
GLRG_05927	-1.97179	9.58791e-12	methyltransferase domain-containing protein (1291 nt)
GLRG_06195	-1.9735	8.49152e-14	GMC oxidoreductase (1722 nt)
GLRG_11734	-1.97514	2.29346e-37	alcohol dehydrogenase GroES-like domain-containing protein (1047 nt)
GLRG_03486	-1.97583	1.46443e-33	hypothetical protein (1287 nt)
GLRG_03193	-1.97624	5.18797e-42	hypothetical protein (1439 nt)
GLRG_09376	-1.97661	7.21308e-10	methanesulfonate monooxygenase (1226 nt)
GLRG_11442	-1.98008	0.0135564	hypothetical protein (857 nt)
GLRG_07952	-1.98164	3.36853e-34	NmrA-like family protein (1018 nt)
GLRG_00030	-1.98743	8.09122e-62	major facilitator superfamily transporter (1473 nt)
GLRG_10074	-1.98744	9.71308e-26	fungal hydrophobin (418 nt)
GLRG_05996	-1.98881	3.59677e-29	hypothetical protein (663 nt)
GLRG_00081	-1.99002	2.25973e-16	hypothetical protein (471 nt)
GLRG_05818	-1.99268	1.07966e-28	hypothetical protein (1470 nt)
GLRG_05093	-1.99307	0.0307422	hypothetical protein (492 nt)
GLRG_04807	-1.99903	0.00913333	glycosyl hydrolase family 16 (941 nt)
GLRG_10521	-1.99919	1.48441e-22	hypothetical protein (3819 nt)
GLRG_05631	-2.00066	2.32532e-24	hypothetical protein (2086 nt)
GLRG_08511	-2.00177	1.91757e-06	GDSL-like Lipase/Acylhydrolase (1036 nt)
GLRG_08746	-2.00446	1.44897e-43	bZIP transcription factor (778 nt)
EFGLGG00000000145	-2.00457	0.0238703	N/A
GLRG_01093	-2.0081	1.34425e-36	acetyltransferase (769 nt)
GLRG_10233	-2.01	0.0284393	hypothetical protein (354 nt)
GLRG_02688	-2.01547	0.000132305	(2478 nt)
GLRG_06663	-2.01611	7.7071e-36	major facilitator superfamily transporter (1969 nt)
GLRG_10836	-2.01649	2.28816e-06	sulfate permease (2235 nt)
GLRG_09541	-2.01831	5.60241e-30	major facilitator superfamily transporter (1485 nt)
GLRG_08993	-2.02039	8.59816e-47	methyltransferase domain-containing protein (1269 nt)
GLRG_05447	-2.02059	8.33339e-31	lysyl-tRNA synthetase (2037 nt)
GLRG_05311	-2.02196	4.40655e-34	heterokaryon incompatibility protein (3552 nt)
GLRG_04769	-2.02232	9.21498e-33	hypothetical protein (648 nt)
GLRG_06858	-2.02732	0.00212309	major facilitator superfamily transporter (1885 nt)
GLRG_08779	-2.02887	2.58418e-16	hypothetical protein (813 nt)
GLRG_06966	-2.03	8.23818e-10	MULE transposase domain-containing protein (1661 nt)
GLRG_07428	-2.03201	1.32229e-36	hypothetical protein (1673 nt)
GLRG_06082	-2.03277	4.03138e-24	hypothetical protein (633 nt)
GLRG_03995	-2.03429	1.53817e-55	hypothetical protein (1424 nt)
GLRG_08992	-2.03515	4.07017e-27	OPT oligopeptide transporter (2555 nt)
GLRG_07413	-2.03595	1.83699e-46	acetyltransferase (510 nt)
GLRG_02380	-2.03655	5.11753e-46	hypothetical protein (805 nt)
GLRG_01942	-2.03859	0.00687849	TfdA family Taurine catabolism dioxygenase TauD (1344 nt)
GLRG_08360	-2.0389	1.08364e-19	hypothetical protein (905 nt)
GLRG_00730	-2.04655	2.71125e-37	hypothetical protein (910 nt)
GLRG_01326	-2.0505	0.000368423	hypothetical protein (426 nt)
GLRG_08117	-2.05539	0.00513893	hypothetical protein (411 nt)
GLRG_00888	-2.05712	2.74139e-20	hypothetical protein (780 nt)
GLRG_04883	-2.05835	2.39477e-11	hypothetical protein (744 nt)
GLRG_00242	-2.05852	7.75263e-14	oxidoreductase NAD-binding domain-containing protein (1495 nt)
GLRG_08017	-2.06121	2.61385e-59	tannase and feruloyl esterase (1738 nt)
GLRG_05995	-2.06141	4.2294e-24	hypothetical protein (396 nt)
GLRG_07856	-2.06371	1.01499e-38	2-isopropylmalate synthase (2184 nt)
GLRG_10078	-2.06406	2.31576e-26	hypothetical protein (506 nt)
GLRG_05708	-2.06808	0.00193847	hypothetical protein (335 nt)
GLRG_03980	-2.07129	1.83968e-14	hypothetical protein (1009 nt)
GLRG_01431	-2.0713	3.24311e-32	hypothetical protein (392 nt)
GLRG_11710	-2.07737	6.37007e-30	hypothetical protein (627 nt)
GLRG_01713	-2.08013	4.43946e-50	haloacid dehalogenase (732 nt)
GLRG_05706	-2.0808	2.63731e-13	methyltransferase domain-containing protein (1533 nt)
GLRG_06985	-2.08328	0.00149372	hypothetical protein (817 nt)
GLRG_03951	-2.0855	1.44194e-50	hypothetical protein (1446 nt)
GLRG_10644	-2.08758	1.37249e-24	amino acid permease (1819 nt)
GLRG_00357	-2.08905	7.77811e-05	hypothetical protein (675 nt)
GLRG_09378	-2.0894	9.39162e-05	acyl-CoA dehydrogenase domain-containing protein (1457 nt)
GLRG_11716	-2.09198	1.66175e-05	methyltransferase domain-containing protein (978 nt)
GLRG_10313	-2.09248	1.03055e-20	hypothetical protein (2005 nt)
GLRG_06805	-2.09664	7.60938e-19	PA domain-containing protein (2435 nt)
GLRG_10523	-2.10128	2.50807e-23	heterokaryon incompatibility protein (1629 nt)
GLRG_08766	-2.10198	1.33261e-51	hypothetical protein (684 nt)
GLRG_07198	-2.1026	3.0039e-34	argonaute siRNA chaperone complex subunit Arb1 (1303 nt)
GLRG_11161	-2.10472	1.34385e-17	heterokaryon incompatibility protein (2182 nt)
GLRG_09663	-2.10557	4.25982e-11	hypothetical protein (255 nt)
GLRG_10032	-2.10737	2.44184e-08	hypothetical protein (752 nt)
GLRG_11136	-2.1083	2.28244e-10	DJ-1/PfpI family protein (720 nt)
GLRG_03335	-2.11011	5.40002e-14	NAD dependent epimerase/dehydratase (1249 nt)
GLRG_02404	-2.11062	8.74001e-45	pectinesterase (1305 nt)
GLRG_08930	-2.11296	1.04098e-45	nucleoside-diphosphate-sugar epimerase (832 nt)
GLRG_09870	-2.11865	0.0029395	major facilitator superfamily transporter (1880 nt)
GLRG_04771	-2.12419	0.0271177	hypothetical protein (209 nt)
GLRG_04812	-2.12468	4.65263e-58	major facilitator superfamily transporter (1559 nt)
GLRG_05812	-2.12548	1.02201e-46	major facilitator superfamily transporter (1817 nt)
GLRG_02114	-2.12554	2.88883e-25	hypothetical protein (1277 nt)
GLRG_07736	-2.12672	0.0177625	hypothetical protein (309 nt)
GLRG_01020	-2.12832	1.098e-08	hypothetical protein (740 nt)
GLRG_06513	-2.12958	0.0263515	hypothetical protein (1047 nt)
GLRG_03064	-2.13079	1.68345e-75	pyoverdine/dityrosine biosynthesis protein (1922 nt)
GLRG_06097	-2.13408	9.29688e-31	acetyltransferase (636 nt)
GLRG_00980	-2.13442	4.87193e-19	hypothetical protein (766 nt)
GLRG_04444	-2.13625	4.65254e-41	hypothetical protein (1494 nt)
GLRG_07208	-2.13866	1.30117e-08	glycosyltransferase family 2 (1302 nt)
GLRG_05187	-2.14326	4.57427e-69	NAD dependent epimerase/dehydratase (1023 nt)
GLRG_00822	-2.14863	0.00947041	hypothetical protein (1266 nt)
GLRG_11960	-2.14866	0.000655724	hypothetical protein (425 nt)
GLRG_01899	-2.14972	6.40607e-63	hypothetical protein (665 nt)
GLRG_11043	-2.15144	8.08118e-37	major facilitator superfamily transporter (1814 nt)
GLRG_05330	-2.15402	1.10342e-97	NADPH-dependent FMN reductase (630 nt)
EFGLGG00000000256	-2.15593	0.0254968	N/A
GLRG_07598	-2.15866	1.20629e-51	developmentally Regulated MAPK Interacting protein (769 nt)
GLRG_11290	-2.16206	8.70342e-19	hypothetical protein (1647 nt)
GLRG_00029	-2.166	0.0243623	WD domain-containing protein (1998 nt)
GLRG_03005	-2.1681	5.1385e-41	histone acetylation protein 2 (1224 nt)
GLRG_07822	-2.17328	1.29621e-16	hypothetical protein (966 nt)
GLRG_09529	-2.17396	1.15145e-21	hypothetical protein (913 nt)
GLRG_08821	-2.17435	2.23658e-22	calcium-translocating P-type ATPase (4323 nt)
GLRG_01400	-2.17471	3.06007e-29	hsp20-like protein (1176 nt)
GLRG_11827	-2.18043	3.24444e-24	(1275 nt)
GLRG_09019	-2.18148	1.0426e-05	hypothetical protein (1625 nt)
GLRG_09620	-2.1828	3.1446e-71	hypothetical protein (1065 nt)
GLRG_04808	-2.18341	9.53082e-52	NADH:flavin oxidoreductase/NADH oxidase (1403 nt)
GLRG_08629	-2.1835	1.09005e-23	hypothetical protein (567 nt)
GLRG_04034	-2.18477	2.2951e-30	hypothetical protein (1110 nt)
GLRG_06842	-2.18619	5.28967e-24	integral membrane protein (1552 nt)
GLRG_09094	-2.1878	0.0235243	transferase (1626 nt)
GLRG_09054	-2.18843	2.67845e-35	hypothetical protein (930 nt)
GLRG_00481	-2.19429	2.87117e-47	ATPase (2470 nt)
GLRG_05247	-2.19904	7.07033e-09	hypothetical protein (1105 nt)
GLRG_01375	-2.19963	1.18334e-28	hypothetical protein (1678 nt)
GLRG_03136	-2.2015	2.0634e-28	DNase1 protein (552 nt)
GLRG_09594	-2.20161	0.000144622	hypothetical protein (540 nt)
GLRG_07958	-2.20165	4.2248e-28	hypothetical protein (390 nt)
GLRG_05246	-2.20281	1.43508e-41	RNase3 domain-containing protein (4612 nt)
GLRG_03261	-2.20341	1.51076e-90	glucose-methanol-choline oxidoreductase (4363 nt)
GLRG_09360	-2.20679	3.97666e-29	fungal specific transcription factor domain-containing protein (2366 nt)
GLRG_04695	-2.20956	1.46904e-37	hypothetical protein (3652 nt)
GLRG_01863	-2.21172	0.0214444	hypothetical protein (324 nt)
GLRG_05145	-2.21297	4.36677e-07	hypothetical protein (480 nt)
GLRG_06701	-2.2149	1.64526e-10	NACHT domain-containing protein (1342 nt)
GLRG_09791	-2.21848	3.99952e-32	hypothetical protein (813 nt)
GLRG_08683	-2.22167	9.75322e-47	pirin (977 nt)
GLRG_05786	-2.22363	3.55656e-30	aminoglycoside phosphotransferase (1182 nt)
GLRG_02342	-2.22576	1.55697e-05	carbonic anhydrase (960 nt)
GLRG_02103	-2.22771	7.25657e-30	hypothetical protein (4444 nt)
GLRG_07432	-2.22993	1.09457e-41	hypothetical protein (1113 nt)
GLRG_04894	-2.23006	7.95067e-35	hypothetical protein (1942 nt)
GLRG_06466	-2.23438	1.55388e-40	5'/3'-nucleotidase SurE (809 nt)
GLRG_06558	-2.23456	4.53384e-24	hypothetical protein (1456 nt)
GLRG_01509	-2.23546	3.15436e-43	hypothetical protein (1241 nt)
GLRG_10260	-2.23579	2.19214e-34	methyltransferase domain-containing protein (1655 nt)
GLRG_05977	-2.23697	0.00151152	hypothetical protein (450 nt)
GLRG_02390	-2.23878	0.0120637	hypothetical protein (669 nt)
GLRG_08895	-2.23995	4.29866e-05	glutathione-dependent formaldehyde-activating enzyme (1115 nt)
GLRG_09825	-2.24229	4.97769e-10	hypothetical protein (315 nt)
EFGLGG00000000032	-2.24337	0.0186965	N/A
GLRG_01958	-2.24967	1.42402e-91	NAD dependent epimerase/dehydratase (1056 nt)
GLRG_08635	-2.2511	1.11199e-30	FAD binding domain-containing protein (1676 nt)
GLRG_06811	-2.25132	1.50342e-05	cutinase (873 nt)
GLRG_03910	-2.25185	7.33026e-19	LD-carboxypeptidase (1194 nt)
GLRG_00803	-2.25197	6.60362e-11	hypothetical protein (698 nt)
GLRG_00611	-2.2564	1.47966e-52	alanine dehydrogenase/PNT domain-containing protein (1528 nt)
GLRG_07689	-2.26527	4.026e-70	hypothetical protein (1489 nt)
GLRG_07229	-2.26566	7.44617e-33	major facilitator superfamily transporter (1827 nt)
GLRG_05144	-2.26973	4.93538e-17	isochorismatase (851 nt)
GLRG_09134	-2.27007	7.66992e-37	hypothetical protein (1668 nt)
GLRG_09004	-2.27068	8.70866e-11	FAD binding domain-containing protein (1365 nt)
GLRG_00621	-2.27122	1.50746e-39	adenine phosphoribosyltransferase (729 nt)
GLRG_06592	-2.27401	1.30813e-17	hypothetical protein (1679 nt)
GLRG_00559	-2.27442	5.97904e-11	hypothetical protein (831 nt)
GLRG_05210	-2.27733	0.000241694	glycosyl hydrolase family 15 (2344 nt)
GLRG_07168	-2.27808	0.00186012	phthalate transporter (2272 nt)
GLRG_10448	-2.27958	0.0179342	major facilitator superfamily transporter (1907 nt)
GLRG_04577	-2.28358	8.8139e-09	UbiA prenyltransferase (1022 nt)
GLRG_06580	-2.28991	1.09623e-87	branched-chain amino acid aminotransferase (1335 nt)
GLRG_07167	-2.29031	2.25849e-06	TfdA family Taurine catabolism dioxygenase TauD (1269 nt)
GLRG_09173	-2.29201	3.31961e-25	oligopeptide transporter (1560 nt)
GLRG_01553	-2.29328	7.81035e-31	F-box domain-containing protein (1709 nt)
GLRG_00799	-2.2939	7.46352e-05	integral membrane protein (1212 nt)
GLRG_05333	-2.2941	0.016663	carboxylesterase (1929 nt)
GLRG_10786	-2.29475	4.28124e-23	hypothetical protein (1425 nt)
GLRG_08033	-2.29673	2.3892e-08	hypothetical protein (225 nt)
GLRG_04768	-2.29783	4.96224e-45	hypothetical protein (590 nt)
GLRG_07580	-2.29863	1.97039e-06	hypothetical protein (399 nt)
GLRG_11968	-2.30181	1.63245e-08	hypothetical protein (1558 nt)
GLRG_06011	-2.3026	6.85546e-41	peptidase S41 family protein (2855 nt)
GLRG_03516	-2.30311	1.04707e-07	hypothetical protein (1243 nt)
GLRG_06869	-2.30328	1.40493e-22	hypothetical protein (3804 nt)
GLRG_00826	-2.30448	4.03856e-47	hypothetical protein (927 nt)
GLRG_04088	-2.31061	8.97267e-30	hypothetical protein (2582 nt)
GLRG_00368	-2.31238	1.26582e-33	hypothetical protein (876 nt)
GLRG_09305	-2.31648	8.9596e-08	POT family protein (2022 nt)
GLRG_03021	-2.31915	3.12741e-11	hypothetical protein (294 nt)
GLRG_06467	-2.3232	3.69388e-48	hypothetical protein (2835 nt)
GLRG_08828	-2.32396	1.23583e-42	hypothetical protein (1863 nt)
GLRG_09662	-2.32855	5.31662e-44	3-deoxy-7-phosphoheptulonate synthase (1582 nt)
GLRG_10522	-2.33142	3.12375e-21	SNF2 family domain-containing protein (3671 nt)
GLRG_00945	-2.33183	1.52736e-24	hypothetical protein (681 nt)
GLRG_00953	-2.33217	2.74506e-18	hypothetical protein (1131 nt)
GLRG_06427	-2.33433	2.5431e-06	hypothetical protein (1332 nt)
GLRG_05570	-2.33697	1.66895e-21	hypothetical protein (720 nt)
GLRG_11988	-2.33792	7.87016e-23	major facilitator superfamily transporter (1650 nt)
GLRG_04193	-2.34286	2.90073e-05	RTA1 domain-containing protein (1330 nt)
GLRG_08634	-2.34369	6.45955e-30	O-methyltransferase (1312 nt)
GLRG_10894	-2.34421	7.06808e-37	SPFH domain/Band 7 family protein (1605 nt)
GLRG_10787	-2.34509	1.89837e-23	Pro-kumamolisin (2293 nt)
GLRG_10792	-2.34761	2.9274e-29	Pro-kumamolisin (2537 nt)
GLRG_09767	-2.34832	3.05995e-46	hypothetical protein (993 nt)
GLRG_06282	-2.34837	9.14682e-21	kinesin motor domain-containing protein (823 nt)
GLRG_08638	-2.34981	8.00094e-32	multicopper oxidase (1939 nt)
GLRG_08010	-2.35005	4.07017e-27	hypothetical protein (642 nt)
GLRG_02300	-2.35091	2.47853e-88	hypothetical protein (1634 nt)
GLRG_09130	-2.35154	4.22028e-22	TPR repeat-containing protein (3069 nt)
GLRG_07400	-2.35351	1.15065e-67	uracil phosphoribosyltransferase (2004 nt)
GLRG_02113	-2.35524	1.12633e-11	hypothetical protein (368 nt)
GLRG_08006	-2.35711	2.86228e-12	hypothetical protein (531 nt)
GLRG_02075	-2.35733	3.4126e-25	hypothetical protein (1497 nt)
GLRG_09707	-2.35781	1.34425e-36	glutathione S-transferase domain-containing protein (889 nt)
GLRG_08626	-2.3582	2.42538e-30	hypothetical protein (1994 nt)
GLRG_09340	-2.35863	2.56947e-32	CFEM domain-containing protein (563 nt)
GLRG_03994	-2.36421	0.00833488	hypothetical protein (342 nt)
GLRG_11603	-2.36679	3.09404e-13	hypothetical protein (452 nt)
GLRG_10783	-2.36981	2.18598e-32	major facilitator superfamily transporter (1641 nt)
GLRG_01030	-2.37548	6.7107e-38	hypothetical protein (1167 nt)
GLRG_10431	-2.37684	0.0119237	hypothetical protein (1837 nt)
GLRG_10268	-2.38175	1.78176e-18	WD domain-containing protein (4345 nt)
GLRG_06012	-2.38198	8.0823e-25	hypothetical protein (4178 nt)
GLRG_04152	-2.38269	1.09616e-34	saccharopine dehydrogenase (1669 nt)
GLRG_00794	-2.38282	0.00113222	NAD dependent epimerase/dehydratase (1077 nt)
GLRG_01753	-2.38296	1.88617e-37	SNO glutamine amidotransferase (975 nt)
GLRG_05591	-2.38371	0.00329565	hypothetical protein (280 nt)
GLRG_06848	-2.39237	5.86281e-25	hypothetical protein (1402 nt)
GLRG_09930	-2.39861	1.6078e-05	hypothetical protein (498 nt)
GLRG_11182	-2.4013	1.03165e-91	hypothetical protein (1554 nt)
GLRG_10789	-2.40276	2.1993e-28	Pro-kumamolisin (2016 nt)
GLRG_08151	-2.40494	1.54864e-09	hypothetical protein (792 nt)
GLRG_08972	-2.40886	3.94127e-21	acetyltransferase/esterase (810 nt)
GLRG_11541	-2.41058	8.4269e-27	alcohol dehydrogenase GroES-like domain-containing protein (1633 nt)
GLRG_00046	-2.41201	5.97093e-13	hypothetical protein (2501 nt)
GLRG_10649	-2.41424	1.21377e-13	hypothetical protein (1940 nt)
GLRG_02689	-2.41467	2.36703e-36	hypothetical protein (675 nt)
GLRG_08632	-2.41472	6.04436e-12	beta-ketoacyl synthase domain-containing protein (5569 nt)
GLRG_01969	-2.415	1.27784e-12	hypothetical protein (1736 nt)
GLRG_01116	-2.41546	2.69414e-10	major facilitator superfamily transporter (1885 nt)
GLRG_00243	-2.41748	5.05405e-55	hypothetical protein (1140 nt)
GLRG_10790	-2.41826	1.70694e-30	hypothetical protein (2800 nt)
GLRG_06839	-2.41827	1.56136e-08	major facilitator superfamily transporter (1861 nt)
GLRG_01560	-2.4189	1.71333e-57	major facilitator superfamily transporter (1944 nt)
GLRG_06156	-2.42348	5.44646e-36	major facilitator superfamily transporter (1797 nt)
GLRG_11329	-2.42747	0.000764763	hypothetical protein (345 nt)
GLRG_02139	-2.43589	3.65528e-12	hypothetical protein (445 nt)
GLRG_11928	-2.43757	2.91205e-12	hypothetical protein (336 nt)
GLRG_10744	-2.4381	7.34061e-37	transmembrane alpha-helix domain-containing protein (1108 nt)
GLRG_10788	-2.44068	1.13812e-32	hypothetical protein (1211 nt)
GLRG_08887	-2.44548	1.75327e-59	hypothetical protein (1474 nt)
GLRG_10968	-2.44628	2.83113e-58	vault protein inter-alpha-trypsin (3141 nt)
GLRG_11971	-2.44883	3.02478e-05	transferase (1632 nt)
GLRG_01523	-2.45385	1.5407e-41	pyridoxal kinase (1447 nt)
GLRG_08538	-2.45645	1.5408e-54	daunorubicin C-13 ketoreductase (1205 nt)
GLRG_06870	-2.45796	0.000293388	hypothetical protein (201 nt)
GLRG_08123	-2.45806	0.00886504	hypothetical protein (756 nt)
GLRG_04121	-2.46492	4.12718e-66	asparagine synthase (2378 nt)
GLRG_00721	-2.46745	9.52672e-36	SUR7 protein (990 nt)
GLRG_10735	-2.46989	3.51534e-76	DJ-1/PfpI family protein (745 nt)
GLRG_09343	-2.47268	6.83946e-41	amidohydrolase (1571 nt)
GLRG_09770	-2.47288	4.18629e-32	ABC-2 type transporter (4669 nt)
GLRG_05583	-2.47369	1.34922e-37	hypothetical protein (2457 nt)
GLRG_06802	-2.47422	7.58816e-24	aminotransferase class-III (1750 nt)
GLRG_09879	-2.4758	0.00170211	OPT oligopeptide transporter (2960 nt)
GLRG_05581	-2.4791	1.06139e-11	hypothetical protein (747 nt)
GLRG_02722	-2.4794	5.3754e-21	hypothetical protein (1011 nt)
GLRG_09516	-2.48194	4.73432e-62	hypothetical protein (1684 nt)
GLRG_11268	-2.48222	0.00121425	hypothetical protein (1006 nt)
GLRG_02518	-2.48328	3.28826e-05	hypothetical protein (2853 nt)
GLRG_06626	-2.48509	2.80041e-35	hypothetical protein (643 nt)
GLRG_00479	-2.49152	7.26927e-28	ABC transporter (4871 nt)
GLRG_05329	-2.49199	0.00436653	hypothetical protein (672 nt)
GLRG_09654	-2.49673	1.56015e-32	modin (2060 nt)
GLRG_04694	-2.49768	4.48151e-22	hypothetical protein (885 nt)
GLRG_09952	-2.50395	1.20682e-05	2OG-Fe(II) oxygenase superfamily protein (1387 nt)
GLRG_05978	-2.50666	3.16152e-40	hypothetical protein (2079 nt)
GLRG_06070	-2.5071	9.21049e-05	ABC transporter (801 nt)
GLRG_03385	-2.50716	1.35944e-54	heterokaryon incompatibility protein (2169 nt)
GLRG_11952	-2.50835	2.03081e-24	hypothetical protein (875 nt)
GLRG_00994	-2.51527	8.07313e-43	hypothetical protein (576 nt)
GLRG_06602	-2.51951	1.28872e-26	malate dehydrogenase (817 nt)
GLRG_06838	-2.52117	1.20869e-09	amino acid adenylation domain-containing protein (7448 nt)
GLRG_09888	-2.5256	2.25686e-20	NmrA-like family protein (915 nt)
GLRG_11165	-2.52964	0.000342792	transmembrane amino acid transporter (1639 nt)
GLRG_10182	-2.5305	4.3512e-38	hypothetical protein (732 nt)
GLRG_08627	-2.53241	8.11153e-33	major facilitator superfamily transporter (1604 nt)
GLRG_08631	-2.53327	3.77942e-56	hypothetical protein (1155 nt)
GLRG_00793	-2.53475	7.74767e-20	hypothetical protein (1584 nt)
GLRG_10784	-2.53637	7.82497e-29	hypothetical protein (221 nt)
GLRG_08062	-2.53673	2.20573e-137	SAM-dependent methyltransferase (972 nt)
EFGLGG00000000414	-2.53682	0.00178171	N/A
GLRG_07915	-2.53734	3.16152e-40	polysaccharide deacetylase (1822 nt)
GLRG_07860	-2.54183	5.28842e-44	phosphoadenosine phosphosulfate reductase (1047 nt)
GLRG_05500	-2.5422	3.89673e-50	amino acid permease (1867 nt)
GLRG_08474	-2.5429	8.42851e-35	hypothetical protein (978 nt)
GLRG_07181	-2.54727	1.67003e-30	hypothetical protein (1402 nt)
GLRG_10785	-2.55733	2.66131e-38	hypothetical protein (681 nt)
GLRG_01013	-2.55999	1.54119e-21	TfdA family Taurine catabolism dioxygenase TauD (1443 nt)
GLRG_08223	-2.56195	2.3337e-15	hypothetical protein (779 nt)
GLRG_10342	-2.56751	2.86155e-32	hypothetical protein (978 nt)
GLRG_04150	-2.56957	3.2705e-37	haloacid dehalogenase (720 nt)
GLRG_09522	-2.5758	0.000579953	hypothetical protein (2081 nt)
GLRG_11467	-2.57681	7.11718e-13	calcium-translocating P-type ATPase (3561 nt)
GLRG_10793	-2.58552	5.03411e-13	hypothetical protein (338 nt)
GLRG_11881	-2.59099	2.0659e-35	cytochrome P450 (1759 nt)
GLRG_07601	-2.60378	6.78973e-25	FAD binding domain-containing protein (2541 nt)
GLRG_01405	-2.60411	6.56508e-31	yrdC domain-containing protein (1347 nt)
GLRG_00511	-2.60626	2.67762e-51	short chain dehydrogenase (849 nt)
GLRG_02479	-2.60656	3.01951e-11	hypothetical protein (448 nt)
GLRG_08305	-2.60691	1.05521e-57	hemerythrin HHE cation binding domain-containing protein (940 nt)
GLRG_05124	-2.61118	3.12997e-95	methyltransferase (843 nt)
GLRG_06190	-2.61655	2.78385e-11	methyltransferase domain-containing protein (690 nt)
GLRG_09856	-2.6188	2.92628e-54	AN1-like Zinc finger (936 nt)
GLRG_05236	-2.61937	2.67754e-27	hypothetical protein (1302 nt)
GLRG_10988	-2.62084	2.36906e-41	hypothetical protein (1348 nt)
GLRG_10781	-2.62109	1.641e-11	glucose-dependent insulinotropic receptor (943 nt)
GLRG_11724	-2.62396	0.00579504	hypothetical protein (384 nt)
GLRG_09434	-2.62484	7.757e-56	hypothetical protein (1163 nt)
GLRG_00303	-2.62538	1.76106e-21	F-box domain-containing protein (1017 nt)
GLRG_08962	-2.62698	7.03607e-05	terpene synthase metal binding domain-containing protein (1424 nt)
GLRG_08630	-2.62722	1.75133e-32	hypothetical protein (1383 nt)
[truncated: 391 more rows]

## Sheet: Table S4 
DEGs of A. nidulans expressed in confrontation with C. graminicola
GeneID	log2(FC)	P-adj	Description
ANIA_09220	4.69456	2.63318e-15	NA
ANIA_09221	4.14923	3.17126e-21	NA
ANIA_07810	4.05436	2.79179e-13	NA
ANIA_00223	4.00246	2.60893e-42	Zn(II)2Cys6 transcription factor (Eurofung)
ANIA_11013	3.95154	1.08167e-13	NA
ANIA_07515	3.92918	2.33533e-10	Aspergillopepsin, putative (AFU_orthologue AFUA_3G02970)
ANIA_09219	3.88713	1.27598e-09	NA
ANIA_09377	3.88391	1.7832e-42	Allergen, putative (AFU_orthologue AFUA_3G02940)
ANIA_01941	3.76892	1.65533e-25	Yeast cell wall synthesis Kre9/Knh1-like N-terminal domain-containing protein
ANIA_07825	3.7332	1.44187e-20	NA
ANIA_07807	3.64014	7.71589e-10	NA
ANIA_05946	3.53148	4.42504e-28	Uncharacterized protein
ANIA_07817	3.52501	2.85541e-14	NA
ANIA_09299	3.45268	2.10779e-21	Glutathione transferase (Eurofung)
ANIA_02595	3.44058	6.37894e-10	Uncharacterized protein
ANIA_06785	3.41028	5.13054e-26	CRAL/TRIO domain protein (AFU_orthologue AFUA_7G06760)
ANIA_09218	3.37069	2.18024e-07	NA
ANIA_08445	3.25883	7.43035e-12	Peptide hydrolase (EC 3.4.-.-)
ANIA_11192	3.25255	1.37458e-13	Cytochrome P450 monooxygenase alnH (EC 1.-.-.-) (Asperlin biosynthesis cluster protein HA)
ANIA_03008	3.2362	3.58202e-18	Uncharacterized protein
ANIA_06458	3.22297	9.84191e-08	Uncharacterized protein
ANIA_08953	3.22179	1.79524e-11	Alpha/beta-glucosidase agdC
ANIA_07804	3.21699	1.27004e-11	NA
ANIA_08903	3.20295	8.03303e-30	MFS peptide transporter, putative (AFU_orthologue AFUA_8G02550)
ANIA_03264	3.14684	2.30468e-13	MFS multidrug transporter, putative (AFU_orthologue AFUA_6G03320)
ANIA_01031	3.13058	2.99918e-08	NA
ANIA_08250	3.04249	6.8646e-13	Cytochrome P450, putative (Eurofung)
ANIA_03509	3.00969	5.16619e-12	Uncharacterized protein
ANIA_08249	3.00275	1.13983e-15	Terpene cyclase/mutase family member (EC 5.4.99.-)
ANIA_11957	2.98562	6.45739e-07	NA
ANIA_06918	2.97525	4.6535e-17	Uncharacterized protein
ANIA_11196	2.94225	1.33289e-12	Major facilitator-type transporter hxnZ (Nicotinate catabolism cluster protein hxnZ)
ANIA_01032	2.939	7.54828e-18	NA
ANIA_06459	2.93645	2.10377e-07	Isoamyl alcohol oxidase (AFU_orthologue AFUA_3G07410)
ANIA_05430	2.91939	6.74124e-30	Uncharacterized protein
ANIA_01030	2.90672	1.91818e-10	Oxidoreductase, zinc-binding dehydrogenase family superfamily (AFU_orthologue AFUA_4G11710)
ANIA_01581	2.89198	3.29268e-07	Proline transporter (Eurofung)
ANIA_07809	2.85007	3.22773e-06	Uncharacterized protein
ANIA_12192	2.80736	9.4506e-24	NA
ANIA_05936	2.79813	4.15806e-09	TIL domain-containing protein
ANIA_08941	2.77909	1.58177e-14	P-type ATPase, putative (Eurofung)
ANIA_07812	2.76902	7.62093e-06	Versicolorin B synthase stcN (EC 4.2.1.143) (5'-oxoaverantin cyclase stcN) (EC 4.2.1.142) (Sterigmatocystin biosynthesis cluster protein N)
ANIA_08640	2.7641	9.46414e-25	Conidiation protein Con-6, putative (AFU_orthologue AFUA_4G03615)
ANIA_12371	2.72658	1.62177e-10	NA
ANIA_06871	2.71432	6.75593e-13	MFS transporter, putative (AFU_orthologue AFUA_5G13160)
ANIA_04126	2.71205	5.7884e-11	Aldehyde dehydrogenase domain-containing protein
ANIA_11292	2.71135	1.51505e-08	Uncharacterized protein
ANIA_11049	2.69512	2.93743e-10	NmrA-like domain-containing protein
ANIA_00217	2.67593	9.27611e-07	Phosphate permease (AFU_orthologue AFUA_5G01320)
ANIA_11899	2.67474	1.05017e-78	NA
ANIA_04691	2.66177	8.99505e-69	D-arabinitol dehydrogenase
ANIA_07637	2.65993	3.5652e-17	P-loop containing nucleoside triphosphate hydrolase protein
ANIA_08656	2.64449	3.86664e-06	Choline monooxygenase, chloroplastic (EC 1.14.15.7)
ANIA_05885	2.61087	1.98403e-25	alpha-1,3-glucan synthase (EC 2.4.1.183)
ANIA_05309	2.60992	8.17003e-06	NA
ANIA_00399	2.57958	4.90485e-08	Nitrate/nitrite transporter
ANIA_07960	2.57633	2.94594e-11	Uncharacterized protein
ANIA_11188	2.56918	4.8071e-08	2-oxoglutarate-Fe(II) type oxidoreductase hxnY (EC 1.14.11.-) (Nicotinate catabolism cluster protein hxnY)
ANIA_01784	2.55728	1.63379e-30	Highly reducing polyketide synthase sdgA (HR-PKS aurvA) (EC 2.3.1.-) (Aspernidgulenes biosynthesis cluster protein A)
ANIA_02557	2.53486	1.38819e-15	SET domain-containing protein
ANIA_03485	2.53267	1.3187e-06	Uncharacterized protein
ANIA_01497	2.46681	3.6544e-16	Myb-like domain-containing protein
ANIA_02722	2.46515	0.000172785	Uncharacterized protein
ANIA_05315	2.45237	6.99943e-10	Uncharacterized protein
ANIA_01034	2.45222	1.66334e-07	NA
ANIA_02717	2.4488	1.2122e-08	RNA-dependent RNA polymerase (EC 2.7.7.48)
ANIA_11046	2.43439	3.95081e-17	DUF1524 domain-containing protein
ANIA_01828	2.42854	1.92255e-08	Uncharacterized protein
ANIA_09493	2.42433	2.8607e-06	N-acetyltransferase domain-containing protein
ANIA_00418	2.4242	3.39938e-27	Urea transporter (Dur3), putative (AFU_orthologue AFUA_1G04870)
ANIA_03886	2.42087	3.1013e-09	Uncharacterized protein
ANIA_11037	2.39865	6.58114e-07	Major facilitator superfamily (MFS) profile domain-containing protein
ANIA_12308	2.37196	1.51379e-13	NA
ANIA_01073	2.36539	1.10798e-10	MFS peptide transporter, putaitve (AFU_orthologue AFUA_1G12240)
ANIA_07959	2.36299	5.55797e-13	DUF1264 domain protein (AFU_orthologue AFUA_5G12830)
ANIA_07808	2.36033	4.24303e-05	NA
ANIA_11314	2.34941	1.61377e-15	Uncharacterized protein
ANIA_00216	2.34272	1.48549e-18	Uncharacterized protein
ANIA_01955	2.30058	3.99585e-22	Uncharacterized protein
ANIA_08106	2.29763	4.06006e-07	Phytanoyl-CoA dioxygenase family protein
ANIA_10295	2.2933	1.02857e-07	B-zip transcription factor (Eurofung)
ANIA_01807	2.29011	7.92136e-05	Short-chain dehydrogenase/reductase, putative (AFU_orthologue AFUA_3G02100)
ANIA_01029	2.2479	3.95042e-12	NA
ANIA_01036	2.24726	2.17182e-06	NA
ANIA_00710	2.23511	7.07768e-12	Alcohol dehydrogenase-like C-terminal domain-containing protein
ANIA_08624	2.22907	3.49261e-06	Uncharacterized protein
ANIA_12099	2.221	0.000946316	NA
ANIA_01808	2.2126	3.70049e-09	L-amino acid oxidase LaoA (AFU_orthologue AFUA_7G06810)
ANIA_09338	2.20945	4.22153e-06	L-PSP endoribonuclease family protein, putative (AFU_orthologue AFUA_4G03420)
ANIA_03765	2.20902	4.83047e-26	G-protein coupled receptors family 1 profile domain-containing protein
ANIA_08177	2.20894	1.79865e-37	Zn(II)2Cys6 transcription factor (Eurofung)
ANIA_01623	2.20777	0.000533711	FAD-binding domain-containing protein
ANIA_06274	2.20343	3.74977e-09	Short chain dehydrogenase/reductase family (AFU_orthologue AFUA_7G04540)
ANIA_04374	2.20069	1.52822e-17	Major facilitator superfamily (MFS) profile domain-containing protein
ANIA_01659	2.20052	1.87263e-15	Amino acid transporter (Eurofung)
ANIA_08416	2.18874	1.40823e-08	Uncharacterized protein
ANIA_06118	2.18806	3.49009e-11	Amino acid transporter
ANIA_09456	2.17669	1.07951e-05	MFS allantoate transporter, putative (AFU_orthologue AFUA_6G03720)
ANIA_08029	2.16475	1.16137e-32	Potassium transport protein
ANIA_06369	2.16434	3.55999e-21	ABC transporter, putative (Eurofung)
ANIA_07806	2.16306	5.12338e-08	NA
ANIA_05584	2.16169	4.09931e-15	Uncharacterized protein
ANIA_09443	2.1603	3.0071e-05	Transaldolase
ANIA_00422	2.15928	2.78238e-10	NA
ANIA_10326	2.15276	1.776e-06	Uncharacterized protein
ANIA_05939	2.15271	2.39646e-06	5'-nucleotidase
ANIA_09378	2.14602	3.41002e-38	Uncharacterized protein
ANIA_02924	2.14136	3.73934e-21	NRPS-like enzyme, putative (JCVI)
ANIA_03601	2.1348	3.12874e-08	Amidohydrolase-related domain-containing protein
ANIA_08115	2.13445	2.33818e-12	Nucleoside phosphorylase domain-containing protein
ANIA_00497	2.13041	1.23369e-06	Major facilitator superfamily (MFS) profile domain-containing protein
ANIA_07824	2.13025	6.8215e-12	NA
ANIA_00878	2.12304	1.13591e-10	Uncharacterized protein
ANIA_11198	2.12022	0.00177511	NADH-cytochrome b5 reductase-like protein alnC (EC 1.6.2.-) (Asperlin biosynthesis cluster protein C)
ANIA_07821	2.11729	8.43491e-10	NA
ANIA_11191	2.11426	0.00190515	Highly reducing polyketide synthase alnA (EC 2.3.1.-) (Asperlin biosynthesis cluster protein A)
ANIA_03568	2.10621	0.00206353	Uncharacterized protein
ANIA_09318	2.10034	0.000279608	Beta-lactamase-related domain-containing protein
ANIA_06881	2.09484	6.90935e-09	Uncharacterized protein
ANIA_00301	2.08861	2.80635e-18	Uncharacterized protein
ANIA_05556	2.07929	1.84947e-11	Uncharacterized protein
ANIA_09350	2.06668	1.10976e-09	Isopenicillin N synthase-like Fe(2+) 2OG dioxygenase domain-containing protein
ANIA_01787	2.06268	1.18258e-17	FAD-dependent monooxygenase sdcF (EC 1.-.-.-) (Aspernidgulenes biosynthesis cluster protein F)
ANIA_01785	2.04984	1.02507e-05	Terpene cyclase sdgD (EC 5.4.99.-) (Aspernidgulenes biosynthesis cluster protein D)
ANIA_11942	2.04797	0.00104733	NA
ANIA_09414	2.04632	1.33032e-17	Uncharacterized protein
ANIA_03885	2.04192	4.97843e-09	Alpha/beta hydrolase fold-3 domain-containing protein
ANIA_11021	2.03754	9.34176e-06	Stress-response A/B barrel domain-containing protein
ANIA_02349	2.03749	6.46389e-24	NA
ANIA_01594	2.02799	1.27447e-06	Pimaradiene synthase pbcA (EC 4.2.3.-) (EC 5.5.1.-) (Bifunctional terpene synthase pbcA) (Pimaradiene biosynthesis cluster protein A)
ANIA_06327	2.02646	6.95586e-14	Uncharacterized protein
ANIA_02606	2.02085	1.29593e-33	Pyoverdine/dityrosine biosynthesis protein, putative (AFU_orthologue AFUA_5G02660)
ANIA_10021	2.01368	0.00227282	Monodictyphenone cluster transcriptional coactivator mdpA (Monodictyphenone synthesis protein A)
ANIA_06784	2.00397	0.00351175	NA
ANIA_09226	1.99271	0.00207159	NA
ANIA_09457	1.98843	0.000675564	NADP-dependent oxidoreductase domain-containing protein
ANIA_09128	1.98553	4.06006e-07	Enoyl-CoA hydratase/isomerase family protein (AFU_orthologue AFUA_8G01210)
ANIA_01622	1.97867	2.4734e-11	Bacteriophage T5 Orf172 DNA-binding domain-containing protein
ANIA_01937	1.97858	1.6852e-10	NA
ANIA_12440	1.97412	0.00400512	NA
ANIA_01969	1.9734	6.36024e-09	Alpha-1,6-mannosyltransferase subunit, putative (AFU_orthologue AFUA_4G10750)
ANIA_01214	1.96929	2.17259e-09	Uncharacterized protein
ANIA_08601	1.96097	4.82408e-10	Uncharacterized protein
ANIA_08966	1.95922	4.71084e-06	SNF-domain-containing protein
ANIA_02116	1.95124	8.04018e-08	NAD dependent epimerase/dehydratase, putative (AFU_orthologue AFUA_7G00180)
ANIA_10876	1.94518	1.35885e-10	CDF divalent metal cation transporter (Eurofung)
ANIA_07181	1.94329	6.64628e-10	Regulatory P domain-containing protein
ANIA_06985	1.93527	1.26678e-17	FGGY-family carbohydrate kinase, putative (AFU_orthologue AFUA_4G04680)
ANIA_06624	1.9303	7.91284e-10	Tetratricopeptide repeat protein (AFU_orthologue AFUA_6G03870)
ANIA_03381	1.92765	6.74919e-13	NA
ANIA_02861	1.92745	2.09532e-14	Probable E3 ubiquitin ligase complex SCF subunit sconB (Sulfur controller B) (Sulfur metabolite repression control protein B)
ANIA_05311	1.92173	0.00097375	Tyrosinase, putative (AFU_orthologue AFUA_3G01070)
ANIA_08737	1.91995	3.0071e-05	MSTA protein
ANIA_09177	1.90347	0.00422417	NA
ANIA_07202	1.90285	0.000734185	Isochorismatase family hydrolase, putative (AFU_orthologue AFUA_3G03270)
ANIA_06015	1.89232	1.0161e-50	Ndt80 homologue ndtA (Eurofung)
ANIA_11698	1.89153	2.04107e-10	NA
ANIA_08105	1.88993	0.000840243	NRPS-like enzyme, putative (JCVI)
ANIA_09096	1.8899	2.38674e-09	Streptococcal hemagglutinin protein, putative (AFU_orthologue AFUA_7G02150)
ANIA_08908	1.88675	2.54227e-07	N-acetylglucosaminylphosphatidylinositol deacetylase (EC 3.5.1.89)
ANIA_02074	1.88524	3.02249e-10	Amino acid transporter (Eurofung)
ANIA_06787	1.87275	4.34341e-07	Cytochrome P450, putative (Eurofung)
ANIA_03870	1.87143	1.23474e-08	FAD dependent oxidoreductase domain-containing protein
ANIA_05310	1.86902	0.00671302	FAD-binding domain-containing protein
ANIA_04127	1.86761	0.00542778	Uncharacterized protein
ANIA_05319	1.86042	1.36597e-05	BTB domain-containing protein
ANIA_05987	1.85771	7.9455e-13	BTB domain-containing protein
ANIA_09043	1.8575	8.62536e-05	Zn(II)2Cys6 transcription factor (Eurofung)
ANIA_12424	1.85623	0.000214803	NA
ANIA_06398	1.84786	9.40788e-12	UDP-galactose 4-epimerase, putative (AFU_orthologue AFUA_7G00360)
ANIA_07816	1.84587	8.68584e-08	NA
ANIA_00839	1.83829	4.08882e-06	Uncharacterized protein
ANIA_01835	1.83291	0.00206353	ER-bound oxygenase mpaB/mpaB'/Rubber oxygenase catalytic domain-containing protein
ANIA_10005	1.83039	1.68701e-05	Uncharacterized protein
ANIA_05312	1.82478	9.68009e-09	Integral membrane protein
ANIA_10430	1.81487	0.00134659	Polyketide synthase, putative (JCVI)
ANIA_06242	1.81486	5.39733e-12	Uncharacterized protein
ANIA_03915	1.81106	2.31521e-60	MIP aquaporin (Eurofung)
ANIA_02719	1.81032	0.0020439	lysozyme (EC 3.2.1.17)
ANIA_11210	1.80659	4.83927e-05	Uncharacterized protein
ANIA_06431	1.79995	8.76725e-10	Polyketide synthase, putative (JCVI)
ANIA_03508	1.79969	0.000756596	RTA1 domain protein, putative (AFU_orthologue AFUA_5G01310)
ANIA_08974	1.79583	4.18924e-05	Uncharacterized protein
ANIA_11595	1.79475	7.92136e-05	Uncharacterized protein
ANIA_07818	1.7912	1.73671e-06	NA
ANIA_12093	1.7902	0.00332041	NA
ANIA_08568	1.78965	2.31051e-12	Uncharacterized protein
ANIA_08442	1.78422	3.29793e-08	CENP-V/GFA domain-containing protein
ANIA_07814	1.78185	2.83349e-08	NA
ANIA_01033	1.7817	0.00320965	NA
ANIA_08647	1.77819	0.000251126	Formate/nitrate family transporter (Eurofung)
ANIA_09300	1.77702	5.22278e-05	Amino acid transporter (Eurofung)
ANIA_07738	1.77628	0.000107304	Cupin type-2 domain-containing protein
ANIA_10507	1.77485	0.0025433	Heat shock protein Hsp20/Hsp26, putative (AFU_orthologue AFUA_5G10270)
ANIA_12311	1.76892	2.06231e-16	NA
ANIA_12402	1.7667	0.010485	NA
ANIA_00023	1.76652	3.02225e-05	Short chain dehydrogenase/reductase, putative (AFU_orthologue AFUA_2G16570)
ANIA_10041	1.76402	4.58924e-05	Uncharacterized protein
ANIA_07642	1.76145	5.35393e-05	Aconitate hydratase, hypothetical (Eurofung)
ANIA_05401	1.76087	0.00420093	DNA-binding protein
ANIA_01884	1.75775	4.64824e-13	Cytochrome P450, putative (Eurofung)
ANIA_10391	1.75569	8.19186e-09	Uncharacterized protein
ANIA_09194	1.7553	0.00111068	NmrA-like domain-containing protein
ANIA_10398	1.75317	2.99918e-08	Orc1-like AAA ATPase domain-containing protein
ANIA_09178	1.75304	0.0042119	NA
ANIA_11199	1.75035	0.00960656	Esterase alnB (EC 3.1.2.-) (Asperlin biosynthesis cluster protein B)
ANIA_07799	1.73748	3.17474e-12	NA
ANIA_10818	1.73723	0.00422312	NAD-dependent epimerase/dehydratase domain-containing protein
ANIA_11161	1.7344	3.86621e-07	Phosphatidylserine decarboxylase family protein (AFU_orthologue AFUA_7G01730)
ANIA_00974	1.73116	5.12222e-11	Uncharacterized protein
ANIA_04122	1.72799	8.44652e-05	Uncharacterized protein
ANIA_11017	1.72736	0.0116327	DUF1772-domain-containing protein
ANIA_02347	1.72195	0.00265769	Uncharacterized protein
ANIA_08979	1.71965	9.3274e-06	NA
ANIA_07999	1.71933	0.0135698	Uncharacterized protein
ANIA_07071	1.71905	1.48586e-23	Non-reducing polyketide synthase pkgA (NR-PKS pkgA) (EC 2.3.1.-) (Pkg biosynthesis cluster protein A)
ANIA_11818	1.71891	0.000729111	Zn(II)2Cys6 transcription factor (Eurofung)
ANIA_06314	1.71578	0.013554	Short-chain dehydrogenase/reductase family protein, putative (AFU_orthologue AFUA_3G01250)
ANIA_09244	1.71346	0.00316498	Nonribosomal peptide synthase, putative (JCVI)
ANIA_02572	1.71302	9.27537e-10	NA
ANIA_00186	1.70644	3.09176e-29	Uncharacterized protein
ANIA_06961	1.70586	0.000123803	NRPS-like enzyme, putative (JCVI)
ANIA_00566	1.70493	7.13775e-21	Integral membrane channel protein, putative (AFU_orthologue AFUA_6G11300)
ANIA_09347	1.70077	0.000599004	Uncharacterized protein
ANIA_05357	1.699	6.98123e-08	CFEM domain protein (AFU_orthologue AFUA_6G14090)
ANIA_07273	1.69597	3.53462e-19	Uncharacterized protein
ANIA_00760	1.69497	1.34198e-13	Major facilitator superfamily (MFS) profile domain-containing protein
ANIA_02445	1.694	8.93809e-14	GPI anchored CFEM domain protein (AFU_orthologue AFUA_6G10580)
ANIA_11475	1.69352	3.00239e-05	Uncharacterized protein
ANIA_05841	1.69111	6.43568e-08	Nucleoside-diphosphate-sugar epimerase, putative (AFU_orthologue AFUA_8G07320)
ANIA_01174	1.68314	1.08163e-07	ABC multidrug transporter (Eurofung)
ANIA_10891	1.68086	0.0154312	Hexose transporter
ANIA_03938	1.68037	9.34718e-14	HEAT repeat protein (DRIM), putative (AFU_orthologue AFUA_6G08240)
ANIA_08980	1.67947	0.00173993	Uncharacterized protein
ANIA_11172	1.67627	0.00677089	Uncharacterized protein
ANIA_09174	1.6745	2.29752e-06	Amino acid transporter (Eurofung)
ANIA_07552	1.67245	1.28594e-16	HLH transcription factor (Hpa3), putative (AFU_orthologue AFUA_2G14800)
ANIA_08433	1.67104	1.65283e-07	AMP-dependent synthetase/ligase domain-containing protein
ANIA_12199	1.66653	1.10481e-14	NA
ANIA_10028	1.66413	2.34743e-07	Cytochrome P450, putative (Eurofung)
ANIA_06750	1.66254	5.78425e-14	FAD-binding domain-containing protein
ANIA_10836	1.65418	0.000269791	Iron-sulfur cluster-binding protein, putative (AFU_orthologue AFUA_6G03920)
ANIA_06808	1.64226	5.90524e-12	Enoyl reductase (ER) domain-containing protein
ANIA_06221	1.64186	4.48317e-24	GATA-type domain-containing protein
ANIA_02726	1.64123	6.89855e-07	Integral membrane protein
ANIA_00606	1.63577	1.77199e-06	L-ornithine-N5-monooxygenase (Eurofung)
ANIA_06612	1.63531	8.95514e-12	Protein MAK16
ANIA_12340	1.63191	0.0175399	NA
ANIA_01605	1.6312	3.8972e-19	Uncharacterized protein
ANIA_04879	1.63095	9.97876e-24	Uncharacterized protein
ANIA_06680	1.63043	8.03303e-30	G-protein coupled receptors family 2 profile 2 domain-containing protein
ANIA_12360	1.62801	7.29857e-16	NA
ANIA_08349	1.62734	4.06006e-07	FAD/NAD(P)-binding domain-containing protein
ANIA_02277	1.62292	2.96255e-28	BAR domain protein (AFU_orthologue AFUA_5G06340)
ANIA_11985	1.6221	9.32563e-07	NA
ANIA_08638	1.61839	0.00896107	HHE domain protein (AFU_orthologue AFUA_4G00730)
ANIA_11160	1.61628	0.000152722	HTH OST-type domain-containing protein
ANIA_06378	1.61589	0.00440035	Velvet domain-containing protein
ANIA_03667	1.60959	9.46056e-09	HMG box protein, putative (JCVI)
ANIA_08360	1.60833	3.71343e-06	Nitroreductase domain-containing protein
ANIA_10289	1.60542	0.0213395	DMATS type aromatic prenyltransferase, putative (JCVI)
ANIA_09311	1.60369	0.0151801	P-loop containing nucleoside triphosphate hydrolase protein
ANIA_02828	1.60261	0.0107877	NA
ANIA_10043	1.60029	3.21514e-19	ATPase (Eurofung)
ANIA_04795	1.59766	1.6913e-10	Ras-GEF domain-containing protein
ANIA_09246	1.59716	0.00508199	NA
ANIA_04256	1.5966	3.42103e-06	Lipase, putative (AFU_orthologue AFUA_7G04020)
ANIA_05583	1.59649	1.04329e-15	C2H2 finger domain protein, putative (AFU_orthologue AFUA_4G11480)
ANIA_07476	1.59609	1.59895e-12	Life-span regulatory factor-domain-containing protein
ANIA_04673	1.59402	1.96537e-07	Uncharacterized protein
ANIA_06765	1.59247	0.0145163	Acyl-coenzyme A oxidase
ANIA_00421	1.58725	3.62415e-07	NA
ANIA_02718	1.58493	2.9127e-06	C2H2 finger domain transcription factor (Eurofung)
ANIA_06791	1.58459	4.52151e-20	Polyketide synthase, putative (JCVI)
ANIA_05063	1.5832	0.0241573	Uncharacterized protein
ANIA_04373	1.56974	1.31241e-13	Ketoreductase (KR) domain-containing protein
ANIA_01786	1.56759	0.000553536	FAD-dependent monooxygenase sdgC (EC 1.-.-.-) (Aspernidgulenes biosynthesis cluster protein C)
ANIA_05558	1.56585	1.47905e-10	NA
ANIA_08625	1.56337	0.023926	Uncharacterized protein
ANIA_03315	1.56281	0.00833458	Uncharacterized protein
ANIA_11211	1.56152	1.42226e-05	Allantoin permease
ANIA_11189	1.56094	4.4431e-05	Major facilitator-type transporter hxnP (Nicotinate catabolism cluster protein hxnP)
ANIA_07391	1.56027	0.00118574	Uncharacterized protein
ANIA_04741	1.55973	2.24975e-12	NA
ANIA_03341	1.55939	1.04497e-05	Chromate ion transporter (Eurofung)
ANIA_01087	1.55867	1.70313e-13	Cytochrome P450 monooxygenase, putative (AFU_orthologue AFUA_3G03930)
ANIA_03314	1.55792	1.04357e-05	CENP-V/GFA domain-containing protein
ANIA_02565	1.55688	0.000289642	SnoaL-like domain-containing protein
ANIA_11116	1.55639	2.42792e-14	MFS transporter, putative (AFU_orthologue AFUA_6G02730)
ANIA_07392	1.55337	0.0149322	Choline transporter, putative (Eurofung)
ANIA_10558	1.55045	5.11528e-08	cAMP-mediated signaling protein Sok1, putative (AFU_orthologue AFUA_4G07280)
ANIA_12240	1.5487	7.7284e-06	NA
ANIA_04349	1.54765	2.86024e-26	DDENN domain protein (AFU_orthologue AFUA_4G06480)
ANIA_02860	1.54684	3.50689e-26	Oxidoreductase, zinc-binding (AFU_orthologue AFUA_3G11900)
ANIA_09285	1.54552	0.000153028	Glucose repressible protein Grg1, putative (AFU_orthologue AFUA_5G14210)
ANIA_07805	1.54523	0.000932714	NA
ANIA_02147	1.54519	1.23813e-07	rRNA biogenesis protein RRP5, putative (AFU_orthologue AFUA_2G16040)
ANIA_05405	1.54132	5.92966e-08	Transcriptional repressor XBP1 (Eurofung)
ANIA_01378	1.54036	0.0262168	Uncharacterized protein
ANIA_12385	1.53651	0.00357748	NA
ANIA_02380	1.53265	0.00503921	Non-haem dioxygenase N-terminal domain-containing protein
ANIA_03352	1.53211	4.48576e-08	Uracil transporter, putative (Eurofung)
ANIA_08646	1.5288	0.00275206	Alcohol dehydrogenase-like N-terminal domain-containing protein
ANIA_03406	1.52577	0.000990714	Uncharacterized protein
ANIA_02899	1.52395	1.46155e-16	DUF6594 domain-containing protein
ANIA_03345	1.52374	2.97314e-14	GABA transporter, putative (Eurofung)
ANIA_08623	1.52295	0.0309671	Major facilitator superfamily (MFS) profile domain-containing protein
ANIA_08175	1.52152	0.00128029	Lytic polysaccharide monooxygenase
ANIA_04607	1.5215	0.013605	Uncharacterized protein
ANIA_03916	1.51914	7.58419e-42	glycerol kinase (EC 2.7.1.30)
ANIA_12125	1.51811	0.0277419	NA
ANIA_01088	1.51728	1.719e-10	EthD domain-containing protein
ANIA_04507	1.50964	4.14829e-05	alpha-amylase (EC 3.2.1.1)
ANIA_00761	1.50871	4.45826e-07	O-methyltransferase domain-containing protein
ANIA_00055	1.50682	5.21999e-15	Integral membrane protein TmpA
ANIA_00614	1.50565	0.0319515	Major facilitator superfamily (MFS) profile domain-containing protein
ANIA_04110	1.50552	0.00048229	FAD dependent oxidoreductase, putative (AFU_orthologue AFUA_3G01002)
ANIA_07822	1.50481	3.34832e-06	Integral membrane protein, putative (AFU_orthologue AFUA_5G00770)
ANIA_00954	1.50463	5.08722e-08	Heme/steroid binding domain protein, putative (AFU_orthologue AFUA_1G16510)
ANIA_02564	1.50169	0.000785734	Aminotransferase, putative (AFU_orthologue AFUA_4G00630)
ANIA_00973	1.50009	5.70054e-08	NA
ANIA_10345	1.49742	0.000783593	Mannan endo-1,6-alpha-mannosidase (EC 3.2.1.101)
ANIA_10035	1.49671	0.000131717	AMP-dependent synthetase/ligase domain-containing protein
ANIA_11313	1.49594	0.000496082	Uncharacterized protein
ANIA_09200	1.49466	0.000403215	Uncharacterized protein
ANIA_09343	1.49299	0.00469275	Integral membrane protein
ANIA_03887	1.49299	0.00119578	Carrier domain-containing protein
ANIA_02788	1.4924	0.00193328	Uncharacterized protein
ANIA_12016	1.49079	7.50961e-09	NA
ANIA_01568	1.49066	2.65603e-06	Uncharacterized protein
ANIA_04368	1.48477	2.06825e-06	Uncharacterized protein
ANIA_02830	1.48436	0.0135698	Fatty acid hydroxylase domain-containing protein
ANIA_02425	1.48432	2.7972e-14	Protein phosphatase regulatory subunit Gac1, putative (AFU_orthologue AFUA_2G13850)
ANIA_03265	1.48251	0.000438114	NA
ANIA_03303	1.48242	1.83617e-11	Integral membrane protein
ANIA_11938	1.482	0.000105405	NA
ANIA_04328	1.48086	1.79629e-22	Amino acid transporter (Eurofung)
ANIA_07526	1.4803	9.72055e-09	NA
ANIA_03176	1.47997	1.20893e-06	NA
ANIA_10421	1.47924	0.000141876	Metallo-beta-lactamase domain-containing protein
ANIA_08060	1.47601	2.05632e-10	Oxidoreductase CipA-like, putative (AFU_orthologue AFUA_1G01630)
ANIA_03472	1.47591	0.0162241	ABC transporter, putative (Eurofung)
ANIA_02545	1.47286	7.86727e-09	NA
ANIA_03304	1.4728	5.7117e-07	GABA transporter, putative (Eurofung)
ANIA_08639	1.4713	9.71146e-06	Synthase subunit of trehalose-6-phosphate synthase/phosphatase complex (Eurofung)
ANIA_01309	1.46933	0.0217773	Dynamin GTPase, putative (AFU_orthologue AFUA_7G08580)
ANIA_00092	1.46712	1.3806e-10	NA
ANIA_08379	1.4669	0.0183239	NA
ANIA_10049	1.46609	0.0376503	Scytalone dehydratase-like protein mdpB (EC 4.2.1.-) (Monodictyphenone synthesis protein B)
ANIA_08066	1.4659	1.09891e-08	tRNA (adenine(58)-N(1))-methyltransferase non-catalytic subunit TRM6 (tRNA(m1A58)-methyltransferase subunit TRM6)
ANIA_01949	1.4645	2.71322e-09	NA
ANIA_08337	1.46296	0.0306362	High affinity zinc ion transporter, putative (AFU_orthologue AFUA_1G01550)
ANIA_03291	1.46294	2.29796e-05	Amine oxidase (EC 1.4.3.-)
ANIA_05287	1.46259	0.0256397	Uncharacterized protein
ANIA_00141	1.46062	6.10681e-20	tRNA methyltransferase (Eurofung)
ANIA_00338	1.46039	4.31482e-06	Cytochrome P450, putative (Eurofung)
ANIA_08378	1.45961	0.011993	FAD-binding domain-containing protein
ANIA_03290	1.45929	4.90268e-07	Zn(II)2Cys6 transcription factor (Eurofung)
ANIA_02509	1.45562	8.77456e-10	indoleamine 2,3-dioxygenase (EC 1.13.11.52)
ANIA_02044	1.45094	1.22324e-09	Integral membrane protein
ANIA_04144	1.44807	8.40643e-06	Uncharacterized protein
ANIA_02077	1.44791	1.19092e-13	WD repeat protein (AFU_orthologue AFUA_2G04780)
ANIA_01000	1.44673	1.44379e-11	rRNA-processing protein FYV7
ANIA_02829	1.44501	0.0415792	General amidase-C
ANIA_11989	1.44459	1.21545e-07	NA
ANIA_07989	1.44414	0.00300751	phosphatidylserine decarboxylase (EC 4.1.1.65)
ANIA_00437	1.44369	3.2997e-18	DNA repair protein, putative (AFU_orthologue AFUA_1G04570)
ANIA_01806	1.44354	9.06944e-09	Nucleoside phosphorylase domain-containing protein
ANIA_04606	1.44263	6.07506e-05	Zn(II)2Cys6 transcription factor (Eurofung)
ANIA_03407	1.44021	5.38827e-06	Serine protease (EC 3.4.21.-)
ANIA_10397	1.43863	0.000100653	Uncharacterized protein
ANIA_12198	1.43299	2.69146e-11	NA
ANIA_00279	1.42923	7.49818e-28	MYB family conidiophore development protein FlbD
ANIA_10325	1.4279	0.000336361	EKC/KEOPS complex subunit BUD32 (EC 2.7.11.1) (Atypical Serine/threonine protein kinase BUD32) (EKC/KEOPS complex subunit bud32)
ANIA_00461	1.42552	6.37302e-05	Ribosome assembly and transport protein Srp40, putative (AFU_orthologue AFUA_1G04370)
ANIA_08583	1.42503	0.0423702	Aldehyde reductase II (AFU_orthologue AFUA_1G11360)
ANIA_04299	1.42385	1.65396e-12	DDHD domain-containing protein
ANIA_06873	1.42383	0.0243671	Mid2 domain-containing protein
ANIA_00395	1.42203	0.00528167	inorganic diphosphatase (EC 3.6.1.1)
ANIA_05791	1.41971	7.12832e-10	Pheromone
ANIA_06301	1.41965	3.31459e-05	Uncharacterized protein
ANIA_02043	1.41866	2.63427e-23	GABA transporter, putative (Eurofung)
ANIA_05490	1.41271	3.3136e-13	Oxidoreductase, short-chain dehydrogenase/reductase family (AFU_orthologue AFUA_6G13210)
ANIA_10930	1.41068	7.63241e-10	FAD-dependent oxygenase, putative (AFU_orthologue AFUA_3G00840)
ANIA_02723	1.40992	0.000253691	Histidinol dehydrogenase (HDH) (EC 1.1.1.23)
ANIA_08412	1.40981	0.0110852	NA
ANIA_07419	1.40872	0.0230674	Wax synthase domain-containing protein
ANIA_07099	1.40511	3.10373e-07	Uncharacterized protein
ANIA_09384	1.40337	2.05333e-10	Cytochrome P450, putative (Eurofung)
ANIA_02535	1.40078	7.74753e-07	Uncharacterized protein
ANIA_08570	1.39703	0.0163077	Uncharacterized protein
ANIA_08907	1.39129	9.06275e-11	C-4 methyl sterol oxidase, putative (AFU_orthologue AFUA_8G02440)
ANIA_08727	1.38835	2.19148e-09	Integral membrane protein
ANIA_01887	1.38793	0.00937491	NA
ANIA_00146	1.3879	0.0494303	NA
ANIA_06585	1.38754	6.56633e-08	DEAH-box RNA helicase (Dhr1), putative (AFU_orthologue AFUA_6G04330)
ANIA_00297	1.3866	3.71838e-05	NADH-quinone oxidoreductase Pst2, putative (AFU_orthologue AFUA_1G02820)
ANIA_00218	1.38652	0.00100787	Anion transporter (Eurofung)
ANIA_02955	1.38171	6.6275e-13	Glycosyl transferase, putative (AFU_orthologue AFUA_3G07860)
ANIA_00280	1.38087	8.68584e-08	Glycosyl hydrolase, putative (AFU_orthologue AFUA_1G03140)
ANIA_07820	1.37961	0.00279099	NA
ANIA_03688	1.3776	1.66228e-13	Transcription factor
ANIA_12061	1.37569	0.000499227	NA
ANIA_08466	1.37166	0.0393942	LysM domain-containing protein
ANIA_01035	1.37164	0.0269238	NA
ANIA_08760	1.37014	0.000654446	MFS transporter, putative (AFU_orthologue AFUA_6G13880)
ANIA_01877	1.36891	1.84543e-19	Flavin-binding monooxygenase, putative (AFU_orthologue AFUA_2G17490)
ANIA_05248	1.36796	0.0350137	Transcription factor domain-containing protein
ANIA_00583	1.3676	8.87155e-09	NA
ANIA_12376	1.36548	0.0495863	NA
ANIA_03869	1.36134	1.325e-18	mevalonate kinase (EC 2.7.1.36)
ANIA_00796	1.35333	2.43385e-12	U3 small nucleolar RNA-associated protein 11 (U3 snoRNA-associated protein 11)
ANIA_08728	1.35261	0.000736531	Uncharacterized protein
ANIA_07021	1.35173	0.00376103	Major facilitator superfamily (MFS) profile domain-containing protein
ANIA_02817	1.34901	0.00617135	Uncharacterized protein
ANIA_01028	1.3476	1.77111e-08	Zn(II)2Cys6 transcription factor (Eurofung)
ANIA_12372	1.34708	0.0231714	NA
ANIA_05775	1.34524	1.72935e-15	Zn(II)2Cys6 transcription factor (Eurofung)
ANIA_04330	1.34478	6.08187e-06	Ribosome biogenesis (Nop4), putative (AFU_orthologue AFUA_4G06250)
ANIA_01008	1.33892	2.1592e-06	NA
ANIA_01652	1.33749	3.52796e-26	C2H2 transcription factor (Seb1), putative, putative (AFU_orthologue AFUA_4G09080)
ANIA_08265	1.33726	0.00187009	Uncharacterized protein
ANIA_06171	1.33446	4.31461e-10	U3 small nucleolar ribonucleoprotein subunit (Imp3), putative (AFU_orthologue AFUA_2G08320)
ANIA_08328	1.33166	0.00520707	Integral membrane protein
ANIA_05493	1.3306	1.20853e-10	Nucleoside transporter (Eurofung)
ANIA_07458	1.3302	3.37995e-05	Small nucleolar ribonucleoprotein complex subunit, putative (AFU_orthologue AFUA_2G05930)
ANIA_12419	1.32885	9.8101e-06	NA
ANIA_07739	1.32827	3.70842e-06	Myb-like domain-containing protein
ANIA_01573	1.32525	1.74524e-15	Peptidase A1 domain-containing protein
ANIA_00844	1.32428	9.39329e-12	Protein SDA1
ANIA_00942	1.32161	2.81267e-09	L-arabinitol 4-dehydrogenase
ANIA_02608	1.3209	2.32571e-11	FAD-dependent oxidoreductase 2 FAD binding domain-containing protein
ANIA_08735	1.32074	9.98251e-05	Transcription factor with C2H2 and Zn(2)-Cys(6) DNA binding domain (Eurofung)
ANIA_09510	1.31875	5.55997e-11	Uncharacterized protein
ANIA_01213	1.31526	1.44123e-26	Intracellular protein transport-like protein
ANIA_00027	1.31495	0.019937	Steroid monooxygenase, putative (AFU_orthologue AFUA_8G00440)
ANIA_02832	1.3127	9.31465e-06	Uncharacterized protein
ANIA_03703	1.31233	1.47024e-05	CsbD-like domain-containing protein
ANIA_06782	1.30965	0.038567	Amino acid transporter
ANIA_09289	1.30523	0.0183983	Major facilitator superfamily (MFS) profile domain-containing protein
ANIA_10943	1.30477	1.86061e-08	Ribosome biogenesis protein NOP53
ANIA_08781	1.30403	0.000760682	Uncharacterized protein
ANIA_09202	1.30186	0.0023282	Ribonuclease H1 N-terminal domain-containing protein
ANIA_01434	1.30096	2.53862e-05	rRNA maturation protein (Nop14), putative (AFU_orthologue AFUA_8G04220)
ANIA_03151	1.30048	0.000150586	SnoaL-like domain-containing protein
ANIA_00147	1.29947	0.030299	NA
ANIA_04422	1.29889	1.24709e-08	Aspartic-type endopeptidase (CtsD), putative (AFU_orthologue AFUA_4G07040)
ANIA_10058	1.2987	4.76348e-12	Ribosome biogenesis protein Rsa4, putative (AFU_orthologue AFUA_1G01990)
ANIA_10123	1.29782	0.000520437	Uncharacterized protein
ANIA_11064	1.2961	1.62516e-08	Alpha 1,3 glucanase, GH71 family (Eurofung)
ANIA_08959	1.29296	0.00175783	Benzodiazepine receptor family protein (AFU_orthologue AFUA_3G01430)
ANIA_03284	1.29261	0.0272504	Fe2OG dioxygenase domain-containing protein
ANIA_04369	1.29183	7.32985e-21	Ras guanine-nucleotide exchange protein, putative (AFU_orthologue AFUA_4G06570)
ANIA_10302	1.2916	0.00639603	Fungal STAND N-terminal Goodbye domain-containing protein
ANIA_10618	1.29103	1.31588e-05	NA
ANIA_02437	1.28799	7.37045e-13	Uncharacterized protein
ANIA_05455	1.28772	3.91296e-09	NA
ANIA_10518	1.28606	8.37571e-25	Pathogenesis associated protein Cap20, putative (AFU_orthologue AFUA_1G06350)
ANIA_08183	1.28438	1.84683e-07	Small nucleolar ribonucleoprotein complex subunit (Pwp2), putative (AFU_orthologue AFUA_5G03090)
ANIA_08726	1.28307	3.03565e-08	GABA transporter (Eurofung)
ANIA_00579	1.28279	0.000868125	isopentenyl-diphosphate Delta-isomerase (EC 5.3.3.2)
ANIA_03558	1.28225	0.0152671	DUF636 domain protein (AFU_orthologue AFUA_2G14300)
ANIA_04133	1.27875	1.26816e-05	Zinc knuckle transcription factor (CnjB), putative (AFU_orthologue AFUA_4G13060)
ANIA_06093	1.27636	1.87061e-08	NA
ANIA_05320	1.27535	0.000745343	GDSL-like lipase/acylhydrolase domain protein (AFU_orthologue AFUA_2G00620)
ANIA_10767	1.27525	8.47984e-09	NA
ANIA_12269	1.26522	1.60177e-07	NA
ANIA_00247	1.26515	4.67528e-05	RNA cytidine acetyltransferase (EC 2.3.1.-) (18S rRNA cytosine acetyltransferase)
ANIA_03982	1.26478	9.82909e-05	Calcineurin-like phosphoesterase domain-containing protein
ANIA_04903	1.26258	3.00931e-06	NA
ANIA_05424	1.26147	0.014157	Lipocalin-like domain-containing protein
ANIA_06658	1.26014	3.98698e-05	Amine oxidase (EC 1.4.3.-)
ANIA_12075	1.25838	0.00453337	NA
ANIA_04460	1.2576	6.02602e-05	Small nucleolar ribonucleoprotein complex subunit, putative (AFU_orthologue AFUA_4G07540)
ANIA_08799	1.25713	4.70693e-06	tRNA (adenine(58)-N(1))-methyltransferase catalytic subunit TRM61 (EC 2.1.1.220) (tRNA(m1A58)-methyltransferase subunit TRM61)
ANIA_04913	1.25687	2.95535e-06	Phosphoketolase, putative (AFU_orthologue AFUA_3G10760)
ANIA_01800	1.25545	2.4601e-16	NA
ANIA_06963	1.25426	0.000326037	FAD/NAD(P)-binding domain-containing protein
ANIA_11836	1.25409	0.00274469	NA
ANIA_00501	1.25352	0.00351687	Major facilitator superfamily (MFS) profile domain-containing protein
ANIA_02114	1.25332	8.08931e-11	Salicylate hydroxylase, putative (AFU_orthologue AFUA_2G05260)
ANIA_03386	1.25306	0.000146485	Non-reducing polyketide synthase pkiA (NR-PKS pkiA) (EC 2.3.1.-) (Pki biosynthesis cluster protein A)
ANIA_00475	1.25263	1.61332e-07	Small nucleolar ribonucleoprotein complex subunit Utp14, putatrive (AFU_orthologue AFUA_1G04240)
ANIA_05056	1.25257	9.15166e-07	Glucose-repressible gene protein
ANIA_08373	1.25163	1.36101e-05	N-acetyltransferase domain-containing protein
ANIA_01197	1.25153	2.70828e-10	Alpha-1,2-mannosidase family protein, putative (AFU_orthologue AFUA_1G10790)
ANIA_08084	1.24898	0.00187875	Major facilitator superfamily (MFS) profile domain-containing protein
ANIA_03009	1.24815	0.00101018	Six-hairpin glycosidase-like protein
ANIA_02705	1.24795	0.0412811	Spore wall maturation protein DIT1
ANIA_04812	1.24738	3.63644e-11	GPI anchored protein
ANIA_04998	1.24725	6.76054e-26	Ras-GAP domain-containing protein
ANIA_03380	1.24565	0.000115473	NA
ANIA_08660	1.24389	0.000373782	Flavin-binding monooxygenase-like protein (AFU_orthologue AFUA_6G01900)
ANIA_00174	1.24297	1.03834e-05	D-amino acid oxidase (AFU_orthologue AFUA_5G11290)
ANIA_05678	1.24186	3.46129e-10	Amino acid transporter (Eurofung)
ANIA_05609	1.24159	1.53857e-05	Zn(II)2Cys6 transcription factor (Eurofung)
ANIA_00956	1.23643	1.75444e-06	tRNA-dihydrouridine(47) synthase [NAD(P)(+)] (EC 1.3.1.89) (tRNA-dihydrouridine synthase 3)
ANIA_04319	1.23022	2.19797e-06	Uncharacterized protein
ANIA_03181	1.22982	2.44283e-21	Protein kinase domain-containing protein (AFU_orthologue AFUA_3G13210)
ANIA_07346	1.22937	0.000109541	Zn(II)2Cys6 transcription factor (Eurofung)
ANIA_06092	1.22897	3.29793e-08	Amine oxidase (EC 1.4.3.-)
ANIA_06310	1.22877	4.5581e-09	Midasin
ANIA_01833	1.22872	0.000491812	ZIP Zinc transporter, putative (AFU_orthologue AFUA_4G09560)
ANIA_04362	1.22722	1.84782e-07	Uncharacterized protein
ANIA_11157	1.22391	0.00411281	Hypervirulence associated protein TUDOR domain-containing protein
ANIA_10173	1.22285	7.05052e-05	PUM-HD domain-containing protein
ANIA_04923	1.22279	8.22309e-10	Hydroxymethylglutaryl-CoA synthase (HMG-CoA synthase) (EC 2.3.3.10) (3-hydroxy-3-methylglutaryl coenzyme A synthase)
ANIA_09351	1.22011	0.000658125	SnoaL-like domain-containing protein
ANIA_06334	1.21973	4.72137e-05	Ribosome biogenesis protein (Bms1), putative (AFU_orthologue AFUA_2G13570)
ANIA_02894	1.21865	0.00102186	LEA domain protein (AFU_orthologue AFUA_3G11550)
ANIA_01261	1.21727	6.48773e-05	Uncharacterized protein
ANIA_04339	1.21678	0.0159183	Uncharacterized protein
ANIA_08432	1.21317	0.000852449	F5/8 type C domain-containing protein
ANIA_06389	1.20566	0.00171875	Carboxylic ester hydrolase (EC 3.1.1.-)
ANIA_01181	1.20458	1.03833e-08	Ammonium transporter
ANIA_00299	1.20214	6.28048e-08	chitinase (EC 3.2.1.14)
ANIA_09284	1.20145	0.0282638	Uncharacterized protein
ANIA_07532	1.20062	0.0020984	Transmembrane protein
ANIA_04521	1.19888	6.91191e-07	Fork-head domain-containing protein
ANIA_06902	1.19887	1.60515e-05	Ribosome assembly factor mrt4
ANIA_01215	1.19875	1.58707e-05	Myosin-related protein homolog MlpA
ANIA_03794	1.19818	2.45486e-07	Small nucleolar ribonucleoprotein complex subunit, putative (AFU_orthologue AFUA_2G03930)
ANIA_01584	1.19815	0.00411281	Zn(II)2Cys6 transcription factor (Eurofung)
ANIA_06085	1.19672	3.58599e-07	ATP-dependent RNA helicase (Hrh1), putative (AFU_orthologue AFUA_2G09230)
ANIA_06432	1.19574	3.5162e-05	Fatty acyl-CoA reductase (EC 1.2.1.84)
ANIA_11145	1.19412	5.95645e-08	NA
ANIA_02117	1.1922	0.00202846	Lincomycin-condensing protein lmbA
ANIA_12156	1.1919	0.010964	NA
ANIA_04818	1.19159	2.6221e-27	Sensor histidine kinase/response regulator, putative (AFU_orthologue AFUA_8G06140)
ANIA_03179	1.19111	5.10494e-10	Uncharacterized protein
ANIA_06972	1.19091	8.42394e-06	Serine-leucine-rich repeat protein (AFU_orthologue AFUA_8G02230)
ANIA_00589	1.18745	1.46736e-06	NA
ANIA_11491	1.18631	7.80888e-07	Uncharacterized protein
ANIA_09361	1.18321	1.58283e-16	Uncharacterized protein
ANIA_01940	1.18309	1.25953e-12	Uncharacterized protein
ANIA_09298	1.179	1.57052e-06	NA
ANIA_08592	1.17833	0.00282168	FAD-binding domain-containing protein
ANIA_06724	1.17672	4.69277e-06	Uncharacterized protein
ANIA_02698	1.17407	1.11226e-05	TauD/TfdA-like domain-containing protein
ANIA_09445	1.17224	4.41841e-06	ATP-dependent RNA helicase (EC 3.6.4.13)
ANIA_01894	1.17006	6.58047e-18	F-box domain-containing protein
ANIA_11151	1.16947	0.00541273	Uncharacterized protein
ANIA_00691	1.16884	2.53386e-07	Uncharacterized protein
ANIA_02320	1.1685	1.07095e-05	Xenobiotic compound monooxygenase, DszA family (AFU_orthologue AFUA_6G01920)
ANIA_07683	1.16716	0.000755643	Non-classical export protein Nce102, putative (AFU_orthologue AFUA_2G01590)
ANIA_09129	1.16634	0.0337806	NRPS-like enzyme, putative (AFU_orthologue AFUA_8G01222)
ANIA_10371	1.16402	3.752e-07	Cupin type-1 domain-containing protein
ANIA_01666	1.16327	2.96216e-05	Nucleolar GTP-binding protein 2
ANIA_03103	1.16175	1.53436e-07	Uncharacterized protein
ANIA_03498	1.16129	1.04862e-06	MFS sugar transporter, putative (AFU_orthologue AFUA_4G14610)
ANIA_07248	1.16105	3.30525e-07	Uncharacterized protein
ANIA_12232	1.16102	2.65007e-09	NA
ANIA_08367	1.16097	5.56202e-08	Cell surface protein, putative (AFU_orthologue AFUA_4G14085)
ANIA_20007	1.15924	0.00227062	NA
ANIA_08209	1.15889	4.71529e-09	NA
ANIA_07110	1.15705	8.18118e-13	Uncharacterized protein
ANIA_04834	1.15629	4.83316e-19	Spindle pole body-associated protein cut12 domain-containing protein
ANIA_07641	1.15232	1.68823e-05	Amine oxidase (EC 1.4.3.-)
ANIA_03884	1.14884	0.000523516	MFS multidrug transporter, putative (AFU_orthologue AFUA_6G03040)
ANIA_05004	1.14533	1.9888e-08	Calcofluor white hypersensitive protein
ANIA_05207	1.14336	5.59921e-06	Uncharacterized protein
ANIA_08330	1.14323	4.62347e-09	Alcohol dehydrogenase, zinc-containing, putative (AFU_orthologue AFUA_5G10220)
ANIA_03232	1.14164	5.82449e-06	MFS pantothenate transporter, putative (AFU_orthologue AFUA_4G00920)
ANIA_01983	1.14152	0.000344627	Small nucleolar ribonucleoprotein complex component (Utp5), putative (AFU_orthologue AFUA_4G10550)
ANIA_05035	1.14128	0.000609568	Sodium ion/proton exchanger (Eurofung)
ANIA_11680	1.13835	0.000172882	NA
ANIA_02943	1.13813	0.00123134	Protein kinase domain-containing protein
ANIA_07463	1.13804	3.39143e-15	Ammonium transporter
ANIA_01421	1.137	6.08769e-06	Suppressor protein SRP40
ANIA_02704	1.13652	0.0452111	Glucose-methanol-choline oxidoreductase N-terminal domain-containing protein
ANIA_01603	1.13634	0.00207957	Uncharacterized protein
ANIA_01189	1.13566	1.6722e-10	Calcium-transporting ATPase (EC 7.2.2.10)
ANIA_08826	1.13548	8.45996e-15	AT DNA binding protein, putative (AFU_orthologue AFUA_5G05990)
ANIA_08714	1.13496	3.47652e-05	Uncharacterized protein
ANIA_03152	1.13481	3.3915e-20	GATA-type domain-containing protein
ANIA_03665	1.13173	3.58083e-09	Sulfate transporter family protein (AFU_orthologue AFUA_4G12440)
ANIA_03515	1.13129	0.0227613	MFS maltose permease, putative (AFU_orthologue AFUA_8G07240)
ANIA_08219	1.13108	1.34418e-08	Plasma membrane proton P-type ATPase (Eurofung)
ANIA_10052	1.13019	5.34727e-06	rRNA processing protein, putative (AFU_orthologue AFUA_1G02610)
ANIA_05765	1.12949	8.60431e-06	Uncharacterized protein
ANIA_07221	1.12897	3.66341e-11	Uncharacterized protein
ANIA_07972	1.12719	0.00216314	Major facilitator superfamily (MFS) profile domain-containing protein
ANIA_04065	1.12655	3.12464e-05	Ribosome biogenesis protein Kri1 (AFU_orthologue AFUA_1G05410)
ANIA_02075	1.12611	8.21899e-06	FAD-binding domain-containing protein
ANIA_05836	1.12499	1.09186e-17	NA
ANIA_01108	1.1227	0.000111315	Beta-galactosidase
ANIA_07345	1.12008	0.00068302	NA
ANIA_03845	1.1195	1.16699e-08	Uncharacterized protein
ANIA_12127	1.11883	4.25315e-06	NA
ANIA_04138	1.11817	0.000613774	Myb-like domain-containing protein
ANIA_02350	1.11489	0.0382133	Amine oxidase domain-containing protein
ANIA_09309	1.11425	0.0337508	Uncharacterized protein
ANIA_11154	1.11407	7.47764e-05	ATP phosphoribosyltransferase
ANIA_04860	1.11286	4.3558e-08	Pectin methyl esterase (Eurofung)
ANIA_11156	1.11263	0.0200938	Serine hydrolase FSH domain-containing protein
ANIA_07709	1.11195	6.11175e-08	tRNA a64-2'-o-ribosylphosphate transferase (AFU_orthologue AFUA_5G08280)
ANIA_04072	1.11064	2.81075e-20	Histone deacetylase complex subunit (Hos4), putative (AFU_orthologue AFUA_1G05490)
ANIA_07541	1.1087	3.0555e-08	NA
ANIA_11914	1.10733	0.00097375	NA
ANIA_04111	1.10486	0.0157113	Alpha-ketoglutarate-dependent taurine dioxygenase (AFU_orthologue AFUA_3G01010)
ANIA_06561	1.10338	3.39123e-06	NA
ANIA_04469	1.10295	5.00232e-06	NA
ANIA_09102	1.10188	0.00573176	DNA-directed RNA polymerase subunit
ANIA_12342	1.09971	0.0233169	NA
ANIA_08569	1.09766	0.000162554	O-methyltransferase domain-containing protein
ANIA_12445	1.0973	0.00750839	NA
ANIA_00190	1.0966	1.24182e-10	tRNA-splicing endonuclease subunit Sen34 (EC 4.6.1.16)
ANIA_06050	1.09551	2.90147e-08	Uncharacterized protein
ANIA_00310	1.09381	0.00065441	rRNA processing protein Pwp1, putative (AFU_orthologue AFUA_1G02630)
ANIA_11795	1.09267	4.40265e-10	NA
ANIA_04534	1.09255	8.62422e-07	NA
ANIA_03846	1.08973	2.97616e-07	Ornithine decarboxylase (Eurofung)
ANIA_00251	1.08918	0.00890298	DnaJ domain protein (AFU_orthologue AFUA_1G03520)
ANIA_08741	1.08852	6.07813e-05	C2H2 finger domain protein, putative (AFU_orthologue AFUA_6G02690)
ANIA_12226	1.08736	0.000275472	NA
ANIA_00970	1.08162	0.000182054	ORF
ANIA_01831	1.08124	0.00498784	Oxidoreductase
ANIA_03827	1.08083	9.807e-05	NA
ANIA_01052	1.08081	1.47712e-16	Developmental and secondary metabolism regulator veA (Velvet complex subunit A)
ANIA_06792	1.08064	6.4901e-05	Glycerol-3-phosphate dehydrogenase [NAD(+)] (EC 1.1.1.8)
ANIA_11153	1.07917	0.00104014	Major facilitator superfamily (MFS) profile domain-containing protein
ANIA_05340	1.07729	4.30282e-06	U3 small nucleolar ribonucleoprotein protein Lcp5, putative (AFU_orthologue AFUA_6G14260)
ANIA_03167	1.07724	8.46592e-05	NA
ANIA_07477	1.07667	2.08522e-08	Uncharacterized protein
ANIA_07674	1.07498	8.46383e-08	NA
ANIA_01920	1.07325	1.40104e-07	Sodium ion/proton exchanger (Eurofung)
ANIA_08759	1.07217	0.00366509	Short chain dehydrogenase/reductase, putative (AFU_orthologue AFUA_6G02990)
ANIA_02755	1.06951	0.00931675	Alpha box domain-containing protein
ANIA_10631	1.06822	0.027906	Ribosome maturation protein SDO1/SBDS N-terminal domain-containing protein
ANIA_06778	1.06761	0.017824	Phthalate transporter, putative (AFU_orthologue AFUA_4G03750)
ANIA_08662	1.06724	0.0120167	AttH domain-containing protein
ANIA_08110	1.06663	0.00193191	Uncharacterized protein
ANIA_06749	1.0648	2.51894e-10	S-adenosyl-L-methionine-dependent methyltransferase
ANIA_00237	1.06358	1.06406e-06	Ribosome biogenesis protein Urb1, putative (AFU_orthologue AFUA_5G10840)
ANIA_00128	1.06207	1.03413e-06	NA
ANIA_08761	1.06201	0.0396779	NA
ANIA_06962	1.06179	0.0465036	Condensation domain-containing protein
ANIA_00305	1.0612	6.22477e-07	Small nucleolar ribonucleoprotein complex subunit Dip2, putative (AFU_orthologue AFUA_1G02680)
ANIA_02225	1.06098	0.00211322	Nucleoside-diphosphate-sugar epimerase, putative (AFU_orthologue AFUA_5G07170)
ANIA_00094	1.06097	2.58036e-15	Zn(II)2Cys6 transcription factor (Eurofung)
ANIA_03438	1.05851	3.41341e-14	Sec7 domain protein (AFU_orthologue AFUA_3G05700)
ANIA_04226	1.05801	3.01098e-06	Small nucleolar ribonucleoprotein complex subunit (SOF1), putative (AFU_orthologue AFUA_1G06290)
ANIA_07482	1.05728	1.76097e-06	Myb-like domain-containing protein
ANIA_04751	1.05572	7.52992e-06	Protein cms1
ANIA_08834	1.0551	4.94667e-09	RNA processing factor 1 (AFU_orthologue AFUA_5G05930)
ANIA_04881	1.05488	1.01599e-14	Uncharacterized protein
ANIA_03871	1.05458	9.27862e-05	Uncharacterized protein
ANIA_09161	1.05264	0.0135773	FAD-binding domain-containing protein
ANIA_01628	1.05246	0.0308823	P-type Na(+) transporter (EC 7.2.2.3)
ANIA_02287	1.04955	0.000466108	GABA transporter, putative (Eurofung)
ANIA_03944	1.04894	0.000108182	DNA polymerase V, putative (AFU_orthologue AFUA_6G08170)
ANIA_00176	1.04866	1.62863e-08	GATA-type transcription factor sreA (Siderophore uptake regulator sreA)
ANIA_02609	1.0486	7.62093e-06	O-methyltransferase domain-containing protein
ANIA_06159	1.04834	2.28435e-13	O-acyltransferase
ANIA_04070	1.04664	3.97193e-08	Fe2OG dioxygenase domain-containing protein
ANIA_11103	1.04564	3.56742e-05	MFS drug efflux pump, putative (AFU_orthologue AFUA_6G02400)
ANIA_03742	1.04526	2.1377e-06	SWIM-type domain-containing protein
ANIA_11766	1.04517	1.56346e-06	NA
ANIA_04630	1.04304	0.0032143	Major facilitator superfamily (MFS) profile domain-containing protein
ANIA_04815	1.04267	0.0130197	Extracellular serine-rich protein (AFU_orthologue AFUA_6G00670)
ANIA_03701	1.03938	0.0386233	HpcH/HpaI aldolase/citrate lyase domain-containing protein
ANIA_06434	1.03846	0.00315393	Cytochrome P450, putative (Eurofung)
ANIA_03666	1.03824	6.86635e-13	NA
ANIA_02362	1.03811	2.78751e-11	Uncharacterized protein
ANIA_02146	1.03739	4.6483e-05	Urease accessory protein UreD
ANIA_06374	1.03717	3.72545e-06	NA
ANIA_05432	1.0371	4.63367e-10	Alpha/beta hydrolase fold-3 domain-containing protein
ANIA_04809	1.03639	0.000494248	Glutaminase A
ANIA_12052	1.03526	1.40479e-08	NA
ANIA_04839	1.03451	0.000889515	Uncharacterized protein
ANIA_10125	1.03285	0.000143124	RNA helicase (EC 3.6.4.13)
ANIA_07754	1.03245	6.42862e-05	Uncharacterized protein
ANIA_08645	1.03183	0.0291351	Zn(II)2Cys6 transcription factor (Eurofung)
ANIA_05664	1.03163	0.00420172	Integral membrane protein
ANIA_09197	1.02973	0.000742935	BTB domain-containing protein
ANIA_10442	1.02949	1.87976e-19	Dynamin-binding protein (Scaffold protein Tuba)
ANIA_01928	1.02917	0.0323149	Uncharacterized protein
ANIA_08851	1.02896	5.38352e-07	NA
ANIA_04243	1.02783	8.20732e-05	3-beta hydroxysteroid dehydrogenase/isomerase family protein, putative (AFU_orthologue AFUA_1G06450)
ANIA_05431	1.02629	1.55716e-09	Transcription factor with C2H2 and Zn(2)-Cys(6) DNA binding domain (Eurofung)
ANIA_00683	1.0262	0.0260317	Transposase Tc1-like domain-containing protein
ANIA_05458	1.02577	0.000620493	PRO41 protein
ANIA_00189	1.02487	4.36399e-09	Ribonuclease P protein subunit
ANIA_10900	1.0237	2.31324e-09	Serine peptidase, family S28, putative (AFU_orthologue AFUA_4G03790)
ANIA_02864	1.02323	6.75165e-05	Major facilitator superfamily (MFS) profile domain-containing protein
ANIA_02073	1.0224	1.22928e-12	BTB domain and ankyrin repeat protein (AFU_orthologue AFUA_2G04760)
ANIA_02850	1.0216	1.08199e-09	PHD transcription factor, putative (AFU_orthologue AFUA_3G12030)
ANIA_01838	1.02076	0.0301881	Uncharacterized protein
ANIA_03246	1.0194	0.00371675	Galectin
ANIA_06043	1.01741	1.02473e-08	Uncharacterized protein
ANIA_02004	1.01737	0.000151635	Uncharacterized protein
ANIA_04212	1.01598	3.25035e-08	Glucose-methanol-choline oxidoreductase N-terminal domain-containing protein
ANIA_12133	1.01558	0.0200938	NA
ANIA_06005	1.01387	0.00952136	Uncharacterized protein
ANIA_05822	1.01087	4.05631e-06	Protein kinase domain-containing protein
ANIA_11884	1.01059	4.65402e-05	NA
ANIA_11551	1.01033	4.07422e-06	Uncharacterized protein
ANIA_00756	1.00847	1.37937e-06	NA
ANIA_06030	1.00644	0.000714562	Zn(II)2Cys6 transcription factor (Eurofung)
ANIA_08854	1.00614	4.82562e-13	Amino acid transporter (Eurofung)
ANIA_05282	1.00521	0.00383756	NA
ANIA_06822	1.00477	2.1823e-09	Cell morphogenesis protein Las1, putative (AFU_orthologue AFUA_5G12850)
ANIA_05865	1.00454	6.39773e-06	Nucleolar GTP-binding protein 1
ANIA_05279	1.0034	7.55962e-10	Zn(2)-C6 fungal-type domain-containing protein
ANIA_00737	1.00313	0.000331298	NA
ANIA_04888	1.0026	0.00106157	NA
ANIA_08181	-1.00072	6.96197e-06	CASTOR ACT domain-containing protein
ANIA_04443	-1.00101	0.0141245	5-methyltetrahydropteroyltriglutamate--homocysteine S-methyltransferase (EC 2.1.1.14)
ANIA_06898	-1.00223	3.41699e-16	SNF7 family protein (AFU_orthologue AFUA_5G13410)
ANIA_11219	-1.00242	0.000799636	Amidase family protein (AFU_orthologue AFUA_6G14410)
ANIA_12294	-1.00415	0.0225308	NA
ANIA_05501	-1.005	0.0145907	Lipase/esterase, putative (AFU_orthologue AFUA_8G01050)
ANIA_05856	-1.00591	3.26643e-08	CorA family metal ion transporter (Eurofung)
ANIA_04930	-1.00775	1.11418e-05	Trafficking protein particle complex subunit 12
ANIA_04058	-1.0097	2.83349e-08	dihydroxy-acid dehydratase (EC 4.2.1.9)
ANIA_10243	-1.01075	4.63367e-10	Cell wall biogenesis protein Ecm15, putative (AFU_orthologue AFUA_4G09900)
ANIA_10082	-1.01095	0.000268208	Serine/threonine-protein kinase, putative (AFU_orthologue AFUA_6G02242)
ANIA_07174	-1.01241	0.00481682	NA
ANIA_08540	-1.0133	0.0281827	NA
ANIA_00234	-1.01474	1.44845e-05	Dienelactone hydrolase domain-containing protein
ANIA_07193	-1.01484	6.09626e-06	D-xylose reductases (Eurofung)
ANIA_11063	-1.01555	1.7277e-09	Class III chitinase, putative (AFU_orthologue AFUA_5G03850)
ANIA_10278	-1.01626	3.68319e-11	Probable electron transfer flavoprotein subunit beta
ANIA_07018	-1.01856	0.0102489	Uncharacterized protein
ANIA_09167	-1.02028	7.31465e-07	Uncharacterized protein
ANIA_06404	-1.02124	0.000194942	RING-type domain-containing protein
ANIA_01089	-1.02162	6.0686e-06	Arrestin domain protein (AFU_orthologue AFUA_1G12020)
ANIA_07535	-1.02306	3.33671e-14	Apple domain-containing protein
ANIA_11892	-1.02437	1.02217e-08	NA
ANIA_00290	-1.02456	8.40399e-09	NA
ANIA_05257	-1.02497	0.0347281	Enoyl reductase (ER) domain-containing protein
ANIA_07752	-1.02642	3.47676e-09	Ferrochelatase (EC 4.98.1.1)
ANIA_02311	-1.02663	5.30504e-17	Phosphomevalonate kinase (EC 2.7.4.2)
ANIA_06874	-1.02696	2.39894e-18	Alpha-1,3/1,6-mannosyltransferase ALG2 (EC 2.4.1.132) (EC 2.4.1.257) (GDP-Man:Man(1)GlcNAc(2)-PP-Dol alpha-1,3-mannosyltransferase)
ANIA_06900	-1.02747	3.26079e-06	NA
ANIA_11121	-1.02829	0.000168511	AB hydrolase-1 domain-containing protein
ANIA_06762	-1.02933	1.90132e-05	Zn(II)2Cys6 transcription factor (Eurofung)
ANIA_00364	-1.02955	2.69847e-07	Zn(II)2Cys6 transcription factor (Eurofung)
ANIA_08531	-1.02976	3.71343e-06	Methyltransferase type 11 domain-containing protein
ANIA_07051	-1.0302	2.16314e-11	Cystathionine beta-lyase
ANIA_05368	-1.03054	0.00525864	Short chain dehydrogenase, putative (AFU_orthologue AFUA_4G00440)
ANIA_08546	-1.031	1.23378e-06	Phosphatidylglycerol specific phospholipase, putative (AFU_orthologue AFUA_3G01530)
ANIA_10619	-1.03228	5.32923e-06	Glutamate decarboxylase, putative (AFU_orthologue AFUA_3G11120)
ANIA_07376	-1.03264	0.000520437	Zn(2)-C6 fungal-type domain-containing protein
ANIA_03503	-1.03516	0.0399897	MFS transporter, putative (AFU_orthologue AFUA_1G06550)
ANIA_01057	-1.03581	2.10441e-10	DUF255 domain protein (AFU_orthologue AFUA_1G12370)
ANIA_07470	-1.03653	5.34895e-06	Dienelactone hydrolase (AFU_orthologue AFUA_2G05810)
ANIA_04019	-1.03754	0.000510811	MFS transporter, putative (AFU_orthologue AFUA_1G03730)
ANIA_01380	-1.03756	1.21271e-08	methionine--tRNA ligase (EC 6.1.1.10) (Methionyl-tRNA synthetase)
ANIA_01850	-1.03827	1.21696e-13	Mitochondrial inner membrane metallopeptidase Oma1, putative (AFU_orthologue AFUA_4G09730)
ANIA_06285	-1.04195	3.93119e-06	Uncharacterized protein
ANIA_05975	-1.04199	4.07919e-06	NA
ANIA_02064	-1.04282	3.32766e-06	NRPS-like enzyme, putative (JCVI)
ANIA_03101	-1.04301	0.000146507	histidine kinase (EC 2.7.13.3)
ANIA_11582	-1.0432	0.01349	Uncharacterized protein
ANIA_10283	-1.04343	2.58036e-15	NA
ANIA_09393	-1.04396	2.69106e-11	MFS transporter, putative (AFU_orthologue AFUA_3G04000)
ANIA_10812	-1.04682	2.96668e-07	Major facilitator superfamily (MFS) profile domain-containing protein
ANIA_10659	-1.0474	4.43828e-06	Zn(II)2Cys6 transcription factor (Eurofung)
ANIA_02150	-1.04768	1.45692e-06	proline--tRNA ligase (EC 6.1.1.15) (Prolyl-tRNA synthetase)
ANIA_05044	-1.0498	0.0208386	FAD-binding domain-containing protein
ANIA_05746	-1.04984	2.71808e-09	NA
ANIA_05615	-1.05093	0.00325577	MYND-type zinc finger protein samB
ANIA_08204	-1.05169	9.79507e-10	NAD(+) diphosphatase (EC 3.6.1.22)
ANIA_02020	-1.05186	0.000543648	AhpA
ANIA_08694	-1.05265	4.58992e-08	NA
ANIA_00036	-1.05446	0.00349342	Gfo/Idh/MocA-like oxidoreductase N-terminal domain-containing protein
ANIA_02999	-1.05623	1.33618e-10	Isocitrate dehydrogenase [NADP] (EC 1.1.1.42)
ANIA_01250	-1.05632	8.92716e-06	DUF3824 domain-containing protein
ANIA_04878	-1.057	0.000269331	CP2 transcription factor, putative (AFU_orthologue AFUA_3G11170)
ANIA_03357	-1.05874	3.91054e-05	Monosaccharide sugar transporter
ANIA_10475	-1.05953	4.57365e-05	tryptophan--tRNA ligase (EC 6.1.1.2) (Tryptophanyl-tRNA synthetase)
ANIA_00746	-1.05979	8.89521e-05	Nucleoside-diphosphate-sugar epimerase, putative (AFU_orthologue AFUA_1G14210)
ANIA_07269	-1.06045	1.30735e-05	FAD-binding PCMH-type domain-containing protein
ANIA_06828	-1.06069	4.31482e-06	GATA transcription factor (Ams2), putative (AFU_orthologue AFUA_5G12900)
ANIA_01022	-1.0618	2.82915e-06	Mitochondrial K+-H+ exchange-related-domain-containing protein
ANIA_07272	-1.06314	6.01367e-06	ABC transporter, putative (Eurofung)
ANIA_05338	-1.06411	0.0271757	Flavin-binding monooxygenase-like protein (AFU_orthologue AFUA_6G14280)
ANIA_08429	-1.06424	0.0243345	Uncharacterized protein
ANIA_00489	-1.06468	0.00746317	MFS multidrug transporter, putative (AFU_orthologue AFUA_4G13830)
ANIA_09513	-1.06611	0.0235629	Uncharacterized protein
ANIA_05909	-1.0663	1.27004e-11	Dihydroorotate dehydrogenase (quinone), mitochondrial (EC 1.3.5.2) (Dihydroorotate oxidase)
ANIA_00912	-1.06677	3.61233e-07	3-isopropylmalate dehydrogenase (EC 1.1.1.85)
ANIA_04216	-1.06692	1.22343e-11	Alpha-L-rhamnosidase B, putative (AFU_orthologue AFUA_1G06130)
ANIA_11072	-1.06853	3.21248e-07	Diacylglycerol O-acyltransferase (EC 2.3.1.20)
ANIA_08008	-1.06933	8.00612e-07	F-box domain-containing protein
ANIA_11981	-1.06998	5.08249e-06	NA
ANIA_02107	-1.07133	1.61043e-06	Tr-type G domain-containing protein
ANIA_07156	-1.0734	0.0499843	NAD binding Rossmann fold oxidoreductase, putative (AFU_orthologue AFUA_4G00560)
ANIA_10651	-1.07396	9.94912e-09	DUF1748-domain-containing protein
ANIA_01810	-1.0751	0.00151602	NA
ANIA_01654	-1.07567	3.02249e-10	Nascent polypeptide-associated complex subunit alpha-like UBA domain-containing protein
ANIA_02942	-1.07598	0.00563329	AB hydrolase-1 domain-containing protein
ANIA_05919	-1.07659	1.26867e-16	NA
ANIA_12042	-1.07874	4.2566e-09	NA
ANIA_04645	-1.08055	1.08486e-08	Sulfate transporter, putative (AFU_orthologue AFUA_2G01740)
ANIA_09328	-1.08072	1.54377e-23	Miscellaneous Zn(II)2Cys6 transcription factor (Eurofung)
ANIA_03104	-1.08081	2.79549e-09	Allantoicase, expressed, purine use (Eurofung)
ANIA_02505	-1.08147	0.00159094	F-box domain protein (AFU_orthologue AFUA_3G14150)
ANIA_08587	-1.08205	0.00363463	FMN dependent dehydrogenase, putative (AFU_orthologue AFUA_1G00500)
ANIA_05662	-1.08226	1.85509e-06	threonine--tRNA ligase (EC 6.1.1.3) (Threonyl-tRNA synthetase)
ANIA_10282	-1.08322	4.95476e-12	Sugar phosphate phosphatase (EC 3.1.3.-)
ANIA_07669	-1.08383	1.96892e-21	Hypothetical arginase family protein (Eurofung)
ANIA_08124	-1.08398	0.00807549	Uncharacterized protein
ANIA_05604	-1.08486	5.12904e-09	fructose-bisphosphatase (EC 3.1.3.11)
ANIA_05411	-1.08582	0.000732407	Cyanamide hydratase, putative (AFU_orthologue AFUA_7G06270)
ANIA_07524	-1.08673	1.20272e-05	Lipase/esterase family protein (AFU_orthologue AFUA_6G09520)
ANIA_01144	-1.08685	3.94181e-09	Peptidase S33 tripeptidyl aminopeptidase-like C-terminal domain-containing protein
ANIA_06239	-1.08843	6.92398e-05	Siderophore biosynthesis lipase/esterase, putative (AFU_orthologue AFUA_3G03390)
ANIA_00991	-1.08962	1.20748e-05	Aminotransferase, class III (AFU_orthologue AFUA_1G16810)
ANIA_01469	-1.09054	1.09212e-23	DnaJ domain protein (AFU_orthologue AFUA_8G04610)
ANIA_04933	-1.0947	8.49792e-05	Zn(II)2Cys6 transcription factor (Eurofung)
ANIA_10856	-1.09659	2.32205e-12	NA
ANIA_05672	-1.0973	1.10597e-07	Mandelate racemase/muconate lactonizing enzyme family protein (AFU_orthologue AFUA_7G04350)
ANIA_01824	-1.09892	0.0271757	Zn(II)2Cys6 transcription factor (Eurofung)
ANIA_06437	-1.09898	0.00626879	Clr5 domain-containing protein
ANIA_02421	-1.09932	2.11695e-06	C2H2-type domain-containing protein
ANIA_01608	-1.09946	0.00139882	DUF1772-domain-containing protein
ANIA_12007	-1.10003	0.00373673	NA
ANIA_01291	-1.10006	2.14744e-07	DUF636 domain protein (AFU_orthologue AFUA_1G09754)
ANIA_03566	-1.10203	0.00555704	alpha-1,2-Mannosidase (EC 3.2.1.-)
ANIA_08768	-1.10338	5.83468e-07	Major facilitator superfamily (MFS) profile domain-containing protein
ANIA_10795	-1.10375	1.88951e-05	Amidohydrolase 3 domain-containing protein
ANIA_07908	-1.10457	0.00901772	NA
ANIA_04793	-1.10563	2.19148e-09	Aspartate-semialdehyde dehydrogenase (Eurofung)
ANIA_01222	-1.10592	0.000836507	S-adenosylmethionine synthase (EC 2.5.1.6)
ANIA_04086	-1.10677	2.98085e-07	phenylalanine--tRNA ligase (EC 6.1.1.20) (Phenylalanyl-tRNA synthetase beta subunit)
ANIA_03329	-1.10694	0.0145531	ABC multidrug transporter (Eurofung)
ANIA_07941	-1.1074	0.00200154	Ubiquitin 3 binding protein But2 C-terminal domain-containing protein
ANIA_03140	-1.10758	3.21397e-07	Uncharacterized protein
ANIA_04355	-1.10939	5.21586e-05	Hypothetical pyrroline-5-carboxylate reductase (Eurofung)
ANIA_10576	-1.11121	2.83349e-08	Nonribosomal peptide synthetase ivoA (NRPS ivoA) (EC 5.1.-.-) (Ivory mutation-related protein A)
ANIA_06379	-1.11154	1.31549e-05	Uncharacterized protein
ANIA_07129	-1.11288	0.00283538	CHAT domain-containing protein
ANIA_02238	-1.11399	1.50606e-06	DnaJ domain protein Psi, putative (AFU_orthologue AFUA_5G07340)
ANIA_03258	-1.11529	0.00210392	Extracellular proline-serine rich protein (AFU_orthologue AFUA_8G07090)
ANIA_01702	-1.11669	1.67277e-05	Uncharacterized protein
ANIA_01271	-1.11724	7.17183e-08	Kynurenine formamidase (KFA) (KFase) (EC 3.5.1.9) (Arylformamidase) (N-formylkynurenine formamidase) (FKF)
ANIA_02920	-1.11748	0.000629807	NA
ANIA_06835	-1.12256	0.00055287	Bifunctional cytochrome P450/NADPH--P450 reductase [Includes: Cytochrome P450 (EC 1.14.14.1); NADPH--cytochrome P450 reductase (EC 1.6.2.4)]
ANIA_01356	-1.12475	9.26309e-05	2EXR domain-containing protein
ANIA_00447	-1.12496	2.55122e-07	NifU-related protein (AFU_orthologue AFUA_1G04680)
ANIA_00654	-1.12677	7.03639e-06	Geranylgeranyl diphosphate synthase
ANIA_02586	-1.12855	0.0349718	phospholipase D (EC 3.1.4.4)
ANIA_04874	-1.13087	4.80985e-14	NA
ANIA_08189	-1.13207	1.75653e-05	Uncharacterized protein
ANIA_03877	-1.13237	1.51968e-06	Pathogen-related protein
ANIA_02835	-1.1334	4.24802e-06	D-arabinono-1,4-lactone oxidase (EC 1.1.3.37) (L-galactono-gamma-lactone oxidase)
ANIA_00949	-1.13469	0.00921013	Fatty acid hydroxylase domain-containing protein
ANIA_04781	-1.13483	7.46123e-10	Octanoyltransferase (EC 2.3.1.181)
ANIA_05655	-1.13514	1.81054e-08	5'-nucleotidase, putative (AFU_orthologue AFUA_1G01160)
ANIA_02581	-1.13699	0.000695651	Histidine kinase G7
ANIA_04740	-1.13814	4.62819e-08	NADH:ubiquinone oxidoreductase intermediate-associated protein 30 domain-containing protein
ANIA_03227	-1.13861	0.0437836	FAD-dependent monooxygenase pkfD (EC 1.-.-.-) (Aspernidine A biosynthesis cluster protein pkfD)
ANIA_01481	-1.13926	4.93931e-08	MFS transporter, putative (AFU_orthologue AFUA_5G14490)
ANIA_02682	-1.13962	0.003979	Hypothetical oxidoreductase (Eurofung)
ANIA_11563	-1.14227	8.27009e-07	Uncharacterized protein
ANIA_04112	-1.14244	2.47025e-06	Erythromycin esterase
ANIA_10350	-1.14252	1.09482e-08	PX domain protein (AFU_orthologue AFUA_3G08020)
ANIA_07942	-1.14304	0.000266239	Zn(II)2Cys6 transcription factor (Eurofung)
ANIA_08206	-1.14359	1.09243e-09	Flavin dependent monooxygenase, putative (AFU_orthologue AFUA_5G03380)
ANIA_12328	-1.14401	0.0391049	NA
ANIA_11789	-1.14632	3.08629e-05	NA
ANIA_02259	-1.14795	1.34683e-07	Filamentation protein (Rhf1), putative (AFU_orthologue AFUA_5G06550)
ANIA_11495	-1.14944	0.000318845	Uncharacterized protein
ANIA_02821	-1.14969	0.0053114	Amino acid transporter (Eurofung)
ANIA_07531	-1.14985	0.0159225	Secreted protein
ANIA_07717	-1.15157	3.25613e-12	DUF3835 domain-containing protein
ANIA_08396	-1.15192	4.04346e-07	Pyruvate decarboxylase (EC 4.1.1.1)
ANIA_02479	-1.15287	2.0642e-11	Acetyltransferase, GNAT family, putative (AFU_orthologue AFUA_4G02980)
ANIA_01673	-1.15292	7.68747e-11	Phospho-2-dehydro-3-deoxyheptonate aldolase (EC 2.5.1.54)
ANIA_03905	-1.15306	4.62473e-17	NA
ANIA_02703	-1.15351	2.20162e-16	Endo-1,3(4)-beta-glucanase, putative (AFU_orthologue AFUA_5G13990)
ANIA_01551	-1.15484	0.00171055	NA
ANIA_01563	-1.15822	6.97898e-07	Dehydrogenase, putative (AFU_orthologue AFUA_8G05760)
ANIA_11306	-1.15882	0.000173551	Uncharacterized protein
ANIA_09140	-1.15941	1.06777e-14	MFS transporter Fmp42, putative (AFU_orthologue AFUA_7G01670)
ANIA_00717	-1.15958	1.07102e-06	Imidazole acetol-phosphate transaminase
ANIA_06937	-1.16167	0.0345029	Uncharacterized protein
ANIA_06182	-1.16368	2.01452e-16	Galactose-1-phosphate uridylyltransferase (EC 2.7.7.12)
ANIA_05370	-1.16437	0.000853352	MFS multidrug transporter, putative (AFU_orthologue AFUA_8G00940)
ANIA_02793	-1.16459	0.0246619	3-isopropylmalate dehydrogenase (EC 1.1.1.85)
ANIA_01446	-1.16744	3.15534e-11	Cystathionine gamma-lyase
ANIA_11047	-1.16852	0.0319861	NADH:ubiquinone oxidoreductase intermediate-associated protein 30 domain-containing protein
ANIA_10456	-1.16889	2.15616e-13	Ulp1 protease family protein (AFU_orthologue AFUA_7G04610)
ANIA_07377	-1.16896	0.0197693	RTA1 domain protein, putative (AFU_orthologue AFUA_3G00480)
ANIA_07714	-1.17286	6.39941e-08	DNA/RNA-binding domain-containing protein
ANIA_04121	-1.17423	0.0478189	Uncharacterized protein
ANIA_09011	-1.17522	0.000553536	Glucose-methanol-choline oxidoreductase N-terminal domain-containing protein
ANIA_09159	-1.17635	1.79692e-27	Serine hydrolase FSH domain-containing protein
ANIA_07108	-1.17687	5.88732e-10	SRP54-type proteins GTP-binding domain-containing protein
ANIA_08326	-1.1781	0.0417524	Uncharacterized protein
ANIA_07367	-1.18064	1.05066e-09	Nitrilase (AFU_orthologue AFUA_6G13450)
ANIA_08559	-1.18092	4.08882e-06	Transketolase-like pyrimidine-binding domain-containing protein
ANIA_03497	-1.1811	1.1969e-10	Cytochrome P450, putative (Eurofung)
ANIA_08398	-1.18182	0.0166714	NAD(P)-binding protein
ANIA_05877	-1.18255	3.16671e-06	Bifunctional fatty acid transporter/acyl-CoA synthetase (FAT1), putative (AFU_orthologue AFUA_2G11360)
ANIA_01263	-1.18298	2.74852e-05	Adenosylhomocysteinase (EC 3.13.2.1)
ANIA_08024	-1.18301	6.86887e-11	Hydrolase, carbon-nitrogen family, putative (AFU_orthologue AFUA_5G02350)
ANIA_10486	-1.18353	5.20193e-11	NRPS-like enzyme, putative (JCVI)
ANIA_07479	-1.18362	1.10779e-06	asparagine--tRNA ligase (EC 6.1.1.22) (Asparaginyl-tRNA synthetase)
ANIA_08910	-1.18378	0.0382257	Polyketide synthase, putative (JCVI)
ANIA_05461	-1.18485	4.8452e-15	Capsule polysaccharide biosynthesis protein, putative (AFU_orthologue AFUA_5G00130)
ANIA_11979	-1.18496	0.0132866	NA
ANIA_08606	-1.18536	1.81513e-06	Hypothetical polysaccharide deacetylase (Eurofung)
ANIA_07614	-1.18547	0.00110305	HNH nuclease domain-containing protein
ANIA_07940	-1.18883	0.00701678	Uncharacterized protein
ANIA_05083	-1.18886	0.0456704	V-type proton ATPase subunit a
ANIA_11679	-1.18966	1.6133e-07	NA
ANIA_03285	-1.19063	0.0132133	Integral membrane protein (AFU_orthologue AFUA_4G01270)
ANIA_09497	-1.19078	5.44644e-07	HAD superfamily hydrolase, putative (AFU_orthologue AFUA_6G10760)
ANIA_03244	-1.1917	1.83143e-05	Formylmethionine deformylase-like protein
ANIA_08815	-1.19206	2.01451e-06	Hypothetical oxidoreductase (Eurofung)
ANIA_04136	-1.19227	3.00208e-15	Myb-like domain-containing protein
ANIA_03286	-1.19249	0.0131332	Uncharacterized protein
ANIA_01996	-1.19421	7.23419e-08	YagE family protein (AFU_orthologue AFUA_4G10390)
ANIA_03496	-1.19433	0.000119161	Nonribosomal peptide synthase inpB (Fellutamide B biosynthesis cluster protein B) (Inp cluster protein B) (Interacting NRPS system protein inpA)
ANIA_10195	-1.19464	1.70852e-11	valine--tRNA ligase (EC 6.1.1.9) (Valyl-tRNA synthetase)
ANIA_05514	-1.1954	1.95599e-18	DEAD/DEAH box DNA helicase (Mer3), putative (AFU_orthologue AFUA_6G13080)
ANIA_02408	-1.19541	3.42038e-11	HET domain protein (AFU_orthologue AFUA_1G17550)
ANIA_00163	-1.19636	1.10575e-07	Rho-gdp dissociation inhibitor (AFU_orthologue AFUA_5G11380)
ANIA_02976	-1.19809	6.83866e-10	Cystathionine beta-synthase (Beta-thionase), putative (AFU_orthologue AFUA_3G08420)
ANIA_08528	-1.1983	0.000392163	Beta-lactamase (AFU_orthologue AFUA_5G09790)
ANIA_10452	-1.19836	9.55589e-06	Uncharacterized protein
ANIA_09263	-1.19901	0.0137056	Uncharacterized protein
ANIA_06128	-1.19988	0.00746317	Integral membrane protein
ANIA_12479	-1.20112	1.33867e-08	NA
ANIA_07536	-1.20128	9.65122e-10	Mid2 domain-containing protein
ANIA_05616	-1.2017	6.75593e-13	Kynurenine aminotransferase, putative (AFU_orthologue AFUA_4G11190)
ANIA_02618	-1.20173	0.000743915	Uncharacterized protein
ANIA_06803	-1.20189	0.000149527	Pfs, NACHT and WD domain protein (AFU_orthologue AFUA_7G07100)
ANIA_06400	-1.20202	2.69649e-08	FRE family ferric-chelate reductase, putative (AFU_orthologue AFUA_1G17270)
ANIA_05957	-1.20234	1.12333e-06	Branched-chain-amino-acid aminotransferase (EC 2.6.1.42)
ANIA_07334	-1.20375	4.71922e-08	phospholipase D (EC 3.1.4.4)
ANIA_03969	-1.20409	1.03408e-15	Transcription factor domain-containing protein
ANIA_06114	-1.20479	1.84073e-08	DNA polymerase (EC 2.7.7.7)
ANIA_01112	-1.20629	5.19677e-06	Uncharacterized protein
ANIA_10274	-1.20805	9.10729e-07	Exo-polygalacturonase, putative (AFU_orthologue AFUA_7G06410)
ANIA_03979	-1.21181	5.19683e-13	MAPEG family protein
ANIA_09327	-1.21196	1.0326e-19	NodB homology domain-containing protein
ANIA_05634	-1.21676	2.31619e-15	NA
ANIA_07850	-1.21698	0.000275472	Uncharacterized protein
ANIA_00057	-1.21863	5.16971e-06	Tyrosine--tRNA ligase (EC 6.1.1.1) (Tyrosyl-tRNA synthetase)
ANIA_04089	-1.21921	7.33474e-17	DUF3074 domain-containing protein
ANIA_03236	-1.22167	1.78562e-06	O-methyltransferase, putative (AFU_orthologue AFUA_6G01830)
ANIA_10298	-1.22365	8.35172e-08	phosphoserine transaminase (EC 2.6.1.52)
ANIA_02019	-1.22519	8.69909e-05	Uncharacterized protein
ANIA_10683	-1.22562	0.00788177	Purine nucleoside permease, putative (AFU_orthologue AFUA_2G00810)
ANIA_02356	-1.22633	0.00442639	Beta-xylanase (EC 3.2.1.8)
ANIA_06127	-1.23316	2.08335e-07	V-type proton ATPase proteolipid subunit
ANIA_07625	-1.23323	1.67866e-13	inositol-3-phosphate synthase (EC 5.5.1.4)
ANIA_09026	-1.23326	0.0286228	Zn(II)2Cys6 transcription factor (Eurofung)
ANIA_08019	-1.23377	3.52317e-08	Pfs, NACHT and Ankyrin domain protein (AFU_orthologue AFUA_1G01020)
ANIA_08512	-1.23439	0.00309308	UbiD family decarboxylase, putative (AFU_orthologue AFUA_7G00920)
ANIA_04877	-1.24148	0.00592633	Transposase Tan1-Aspergillus niger (ANG_orthologue An07g09460)
ANIA_08090	-1.24242	0.00325973	Uncharacterized protein
ANIA_05553	-1.24242	8.52789e-09	Cytochrome P450, putative (Eurofung)
ANIA_06775	-1.24311	1.22087e-12	Acyl-CoA:6-aminopenicillanic-acid-acyltransferase, putative (AFU_orthologue AFUA_3G12620)
ANIA_10048	-1.24392	1.67031e-05	Uncharacterized protein
ANIA_08791	-1.24419	1.79288e-27	CDF iron transporter (Eurofung)
ANIA_00783	-1.24684	7.1075e-14	General amidase, putative (AFU_orthologue AFUA_1G14530)
ANIA_08749	-1.24692	0.0164281	Uncharacterized protein
ANIA_03695	-1.24773	3.12463e-09	anthranilate synthase (EC 4.1.3.27)
ANIA_07932	-1.25055	2.64692e-09	Cytochrome P450, putative (Eurofung)
ANIA_00171	-1.25062	0.0266996	Integral membrane protein
ANIA_01732	-1.2528	5.08722e-08	NA
ANIA_10404	-1.25312	1.76012e-10	UPF0183 domain protein (AFU_orthologue AFUA_7G01410)
ANIA_07374	-1.25395	9.8688e-08	Acetyltransferase, GNAT family family (AFU_orthologue AFUA_8G05690)
ANIA_00981	-1.25455	2.51319e-06	Elongation of fatty acids protein (EC 2.3.1.199) (Very-long-chain 3-oxoacyl-CoA synthase)
ANIA_04540	-1.25567	3.11565e-09	Alcohol dehydrogenase, zinc-containing, putative (AFU_orthologue AFUA_2G02810)
ANIA_03725	-1.25599	3.69703e-08	Chaperone/heat shock protein
ANIA_00734	-1.25703	1.15221e-27	NA
ANIA_01150	-1.25751	2.29752e-06	acetylornithine transaminase (EC 2.6.1.11)
ANIA_01624	-1.25894	0.000149211	NA
ANIA_07946	-1.26212	0.0465701	Intradiol ring-cleavage dioxygenases domain-containing protein
ANIA_08990	-1.26278	0.000154927	GABA transporter, putative (Eurofung)
ANIA_01396	-1.26329	9.25969e-05	Glycerol-3-phosphate dehydrogenase (EC 1.1.5.3)
ANIA_02659	-1.2647	2.15674e-09	Uncharacterized protein
ANIA_07329	-1.26543	5.15267e-09	Cysteine-rich transmembrane CYSTM domain-containing protein
ANIA_01508	-1.26674	1.77654e-12	U6 snRNA phosphodiesterase 1 (3'-5' RNA exonuclease USB1)
ANIA_00314	-1.26774	0.000288744	aspartate--tRNA ligase (EC 6.1.1.12)
ANIA_06227	-1.26905	9.72223e-08	Aminotransferase family protein (LolT), putative (AFU_orthologue AFUA_2G13295)
ANIA_03479	-1.27039	0.0223208	DUF1212 domain membrane protein (AFU_orthologue AFUA_5G07620)
ANIA_02653	-1.27128	0.00947137	Salicylate hydroxylase, putative (AFU_orthologue AFUA_1G12410)
ANIA_03277	-1.27164	0.00256169	Aristolochene synthase
ANIA_07758	-1.27335	1.23385e-07	S-adenosyl-L-methionine-dependent methyltransferase
ANIA_03975	-1.27412	0.000562158	Methyltransferase domain-containing protein
ANIA_09242	-1.27443	0.0356801	FAD/NAD(P)-binding domain-containing protein
ANIA_07215	-1.27472	0.00850594	Uncharacterized protein
ANIA_00610	-1.2772	0.00234871	VIC potassium ion channel, beta subunit (Eurofung)
ANIA_04336	-1.27782	0.00639047	D-xylulose reductase (EC 1.1.1.9) (Xylitol dehydrogenase A)
ANIA_06032	-1.27784	6.41069e-11	Folic acid synthesis protein (AFU_orthologue AFUA_2G09840)
ANIA_07772	-1.27818	4.31149e-13	Cytochrome P450, putative (Eurofung)
ANIA_06071	-1.28055	0.000241397	DUF221 domain protein, putative (AFU_orthologue AFUA_2G09070)
ANIA_01566	-1.28084	6.90882e-05	Methyltransferase domain-containing protein
ANIA_07995	-1.28271	2.94103e-11	Ribokinase (RK) (EC 2.7.1.15)
ANIA_09025	-1.28352	3.34884e-05	Transcription factor with C2H2 and Zn(2)-Cys(6) DNA binding domain (Eurofung)
ANIA_09187	-1.28377	0.0183031	F-box domain-containing protein
ANIA_02358	-1.28559	9.03298e-12	Major facilitator superfamily (MFS) profile domain-containing protein
ANIA_10381	-1.28561	6.19652e-18	Archaemetzincin-2
ANIA_07618	-1.28575	2.65924e-05	MIP aquaporin (Eurofung)
ANIA_04711	-1.28582	0.000331298	Metallo-beta-lactamase domain-containing protein
ANIA_09320	-1.28667	2.53473e-09	RING-type domain-containing protein
ANIA_00525	-1.28705	1.39604e-05	Uncharacterized protein
ANIA_10084	-1.28767	5.41145e-11	Phenol 2-monooxygenase, putative (AFU_orthologue AFUA_6G11480)
ANIA_03017	-1.28897	0.000806173	Epoxide hydrolase, putative (AFU_orthologue AFUA_3G08960)
ANIA_05367	-1.28926	0.0211002	Integral membrane protein (AFU_orthologue AFUA_2G17475)
ANIA_02570	-1.29061	5.11296e-05	Integral membrane protein
ANIA_03353	-1.29106	4.6483e-05	Transcription factor domain-containing protein
ANIA_08919	-1.29376	0.0131858	Cytochrome P450, putative (Eurofung)
ANIA_05918	-1.29656	0.00111378	Catalase (EC 1.11.1.6)
ANIA_12413	-1.29747	0.0258327	NA
ANIA_05328	-1.29985	1.02938e-07	GPI anchored dioxygenase, putative (AFU_orthologue AFUA_3G01800)
ANIA_12116	-1.30059	0.000362378	NA
ANIA_02948	-1.30178	8.13966e-08	Glutathione S-transferase, putative (AFU_orthologue AFUA_3G07930)
ANIA_04696	-1.30781	1.53788e-08	Uncharacterized protein
ANIA_00392	-1.30973	0.0103961	Endonuclease/exonuclease/phosphatase family protein (AFU_orthologue AFUA_1G01540)
ANIA_12053	-1.3104	0.00131209	NA
ANIA_05534	-1.31146	1.18047e-11	Hypothetical D-isomer specific 2-hydroxyacid dehydrogenase (Eurofung)
ANIA_08689	-1.32024	4.01363e-25	NA
ANIA_03175	-1.32071	0.0054345	Transferase family protein (AFU_orthologue AFUA_3G03580)
ANIA_02981	-1.32108	6.02053e-16	NA
ANIA_00899	-1.32159	3.30525e-07	Uncharacterized protein
ANIA_05325	-1.32182	0.0128041	Hemerythrin-like domain-containing protein
ANIA_00749	-1.32246	0.0204463	NA
ANIA_10410	-1.32274	6.0515e-09	MFS monocarboxylate transporter, putative (AFU_orthologue AFUA_3G05660)
ANIA_08424	-1.32274	0.000100653	DUF2264 domain-containing protein
ANIA_07157	-1.32413	0.0230353	Uncharacterized protein
ANIA_05731	-1.32511	4.61474e-07	Chorismate synthase (EC 4.2.3.5)
ANIA_06088	-1.32596	1.31679e-05	DUF676 domain-containing protein
ANIA_07330	-1.3268	1.61213e-07	C2H2 finger domain protein, putative (AFU_orthologue AFUA_2G16540)
ANIA_05060	-1.32727	0.0147033	Cyclase
ANIA_03087	-1.32732	5.11643e-10	Uncharacterized protein
ANIA_01736	-1.32998	1.84821e-06	Zn(2)-C6 fungal-type domain-containing protein
ANIA_11030	-1.3301	0.000414884	D-xylose reductase [NAD(P)H] (EC 1.1.1.307)
ANIA_03883	-1.33015	0.000987773	Endo-1,3(4)-beta-glucanase, putative (AFU_orthologue AFUA_5G02280)
ANIA_06211	-1.33029	8.13037e-10	Lysophospholipase (EC 3.1.1.5)
ANIA_02882	-1.33085	3.1399e-08	NA
ANIA_04419	-1.33207	1.04342e-15	protein-tyrosine-phosphatase (EC 3.1.3.48)
ANIA_03431	-1.33225	6.11526e-13	Nicotinate-nucleotide pyrophosphorylase [carboxylating] (EC 2.4.2.19) (Quinolinate phosphoribosyltransferase [decarboxylating])
ANIA_05355	-1.33278	0.0413656	Zinc-binding alcohol dehydrogenase, putative (AFU_orthologue AFUA_8G02430)
ANIA_05502	-1.33457	0.000998036	HNH nuclease domain-containing protein
ANIA_08692	-1.33464	9.11484e-22	NA
ANIA_01979	-1.33477	7.0237e-43	Stress responsive A/B barrel domain protein (AFU_orthologue AFUA_4G10610)
ANIA_02911	-1.33662	0.000145813	AtfA
ANIA_07636	-1.33728	5.22307e-06	Oxidoreductase (Eurofung)
ANIA_08479	-1.33795	2.28291e-05	Reverse transcriptase domain-containing protein
ANIA_10384	-1.34398	5.44644e-07	C6 transcription factor, putative (AFU_orthologue AFUA_5G14530)
ANIA_06377	-1.34557	0.00641904	Uncharacterized protein
ANIA_11090	-1.34581	0.00825952	TfdA family taurine dioxygenase, putative (AFU_orthologue AFUA_1G17170)
ANIA_10491	-1.34722	1.87263e-15	Zn(II)2Cys6 transcription factor (Eurofung)
ANIA_06440	-1.34835	0.000500152	Uncharacterized protein
ANIA_01579	-1.34923	0.000958444	Receptor L-domain domain-containing protein
ANIA_07103	-1.34937	1.71521e-14	DNA repair protein Rhp26/Rad26, putative (AFU_orthologue AFUA_4G03840)
ANIA_10783	-1.35011	8.61297e-10	6-phosphogluconate dehydrogenase family protein (AFU_orthologue AFUA_2G11600)
ANIA_08153	-1.35598	4.47243e-05	AAA+ ATPase domain-containing protein
ANIA_00593	-1.35871	2.56403e-08	3-hydroxyisobutyrate dehydrogenase (AFU_orthologue AFUA_6G11020)
ANIA_06325	-1.3608	1.9294e-17	Pyrimidine 5'-nucleotidase, putative (AFU_orthologue AFUA_2G13470)
ANIA_07177	-1.36098	0.00024673	WW domain protein (AFU_orthologue AFUA_4G03322)
ANIA_00987	-1.36174	2.28336e-08	N-acetyltransferase, GNAT family, putative (AFU_orthologue AFUA_3G00765)
ANIA_00982	-1.36358	1.07995e-22	Uncharacterized protein
ANIA_012305	-1.36448	1.9761e-11	NA
ANIA_11958	-1.36804	0.0499843	NA
ANIA_04416	-1.37008	3.32053e-23	t-SNARE coiled-coil homology domain-containing protein
ANIA_10769	-1.37064	2.87211e-12	DUF814 domain protein, putative (AFU_orthologue AFUA_2G09170)
ANIA_01253	-1.3725	1.39951e-18	Uncharacterized protein
ANIA_05878	-1.37299	7.07044e-07	acetyl-CoA C-acetyltransferase (EC 2.3.1.9)
ANIA_06801	-1.37307	5.88833e-11	Uncharacterized protein
ANIA_07619	-1.37424	2.18754e-07	Secreted thaumatin-like protein calA (CetA-like protein A)
ANIA_08462	-1.37567	8.27009e-07	F-box domain-containing protein
ANIA_03218	-1.37609	0.0214955	AA1-like domain-containing protein
ANIA_06405	-1.37844	0.000163996	Secreted glycosyl hydrolase, putative (AFU_orthologue AFUA_4G14420)
ANIA_05159	-1.37884	5.02849e-05	Putative phospholipase (EC 3.1.1.47)
ANIA_04687	-1.381	2.99129e-07	methylcrotonoyl-CoA carboxylase (EC 6.4.1.4) (3-methylcrotonyl-CoA carboxylase 2) (3-methylcrotonyl-CoA:carbon dioxide ligase subunit beta)
ANIA_10996	-1.38108	1.62011e-12	DUF323 domain protein (AFU_orthologue AFUA_2G15650)
ANIA_00548	-1.38144	0.0400839	Uncharacterized protein
ANIA_10974	-1.3829	1.00758e-11	Histidine-specific methyltransferase SAM-dependent domain-containing protein
ANIA_05810	-1.38512	1.89281e-10	NA
ANIA_05601	-1.38592	2.54969e-06	Saccharopine dehydrogenase (NADP+, L-glutamate-forming) (Eurofung)
ANIA_06449	-1.3864	0.0383184	Cytochrome P450 monooxygenase cicH (EC 1.-.-.-) (Cichorine biosynthesis cluster protein H)
ANIA_10552	-1.38665	5.22754e-28	Acyl-CoA thioester hydrolase, putative (AFU_orthologue AFUA_4G07060)
ANIA_03031	-1.38673	1.69662e-11	threonine synthase (EC 4.2.3.1)
ANIA_09483	-1.38881	0.000310934	DUF1275 domain protein
ANIA_10915	-1.39049	1.48877e-05	SET domain-containing protein
ANIA_07199	-1.39151	5.92843e-08	Enoyl reductase (ER) domain-containing protein
ANIA_02859	-1.39309	1.66413e-14	Dihydrodipicolinate synthetase family protein (AFU_orthologue AFUA_3G11920)
ANIA_05089	-1.39446	0.00230297	SMODS and SLOG-associating 2TM effector domain-containing protein
ANIA_03207	-1.39453	4.95911e-07	Neutral amino acid transporter (Eurofung)
ANIA_08123	-1.39715	0.00334969	FAD dependent oxidoreductase domain-containing protein
[truncated: 380 more rows]

## Sheet: Table S5
List of specific and shared DEGs different confrontations
[truncated: 1,719 more rows]

[truncated: 8 more sheets: Table S6, Table S7, Table S8 , Table S9 , Table S10 , Table S11 , Table S12 , Table S13 ]
